# Supplementary material for: Tracking Cefoperazone/Sulbactam Resistance Development In vivo in A. baumannii Isolated from a Patient with Hospital-Acquired Pneumonia by Whole-Genome Sequencing
Source: Front Microbiol. 2016 Aug 19;7:1268. doi: 10.3389/fmicb.2016.01268 (PMC4990596; doi:10.3389/fmicb.2016.01268)
Supplement: Supplementary file 1 [file Table_1.XLSX]

## Sheet: AB1845 vs AB2092
Table S1: The SNPs in AB1845 and AB2092.
Chrom	Position	AB1845	AB2092	Reads1	Reads2	VarFreq	Pvalue	SNPcoord	Gene name	Gene start	Gene End	SNP location	Ref codon	SNP codon	SNP Type	Annotation
AB1845-Genome	1191005	A	G	865	721	0.4546	9.09885e-262	1191005	B1845_2984	1190861	1192501	145	aat->	Gat->	synonymous	CELL SURFACE PROTEIN
AB1845-Genome	1204876	T	C	856	601	0.4125	2.65062e-213	1204876	B1845_3707	1204169	1204969	708	ttt->	ttC->	synonymous	FIG00352736: hypothetical protein
AB1845-Genome	1204894	T	C	837	655	0.439	9.4516e-236	1204894	B1845_3707	1204169	1204969	726	tat->	taC->	synonymous	FIG00352736: hypothetical protein
AB1845-Genome	1204954	A	T	838	595	0.4152	1.90337e-211	1204954	B1845_3707	1204169	1204969	786	gaa->	gaT->	synonymous	FIG00352736: hypothetical protein
AB1845-Genome	1304784	C	G	761	608	0.4441	2.65696e-219
AB1845-Genome	1304789	A	G	768	603	0.4398	5.26031e-217
AB1845-Genome	3137545	G	A	1703	2165	0.5597	0	3137545	B1845_0030	3137631	3131890	87	atc->	atT->	synonymous	T1SS secreted agglutinin RTX
AB1845-Genome	3137585	G	T	1854	1693	0.4773	0	3137585	B1845_0030	3137631	3131890	47	gct->	gAt->	synonymous	T1SS secreted agglutinin RTX
AB1845-Genome	3137591	A	G	1857	1755	0.4859	0	3137591	B1845_0030	3137631	3131890	41	att->	aCt->	synonymous	T1SS secreted agglutinin RTX
AB1845-Genome	3137596	G	T	1857	1733	0.4827	0	3137596	B1845_0030	3137631	3131890	36	acc->	acA->	synonymous	T1SS secreted agglutinin RTX
AB1845-Genome	3137602	G	A	1832	1634	0.4714	0	3137602	B1845_0030	3137631	3131890	30	tac->	taT->	synonymous	T1SS secreted agglutinin RTX
AB1845-Genome	3425541	T	C	1935	1984	0.5063	0
AB1845-Genome	3425545	C	T	1911	1982	0.5091	0
AB1845-Genome	3425584	A	G	1067	2217	0.6751	0
AB1845-Genome	3449373	C	T	493	456	0.4805	9.04319e-170
AB1845-Genome	3528076	G	A	0	856	1	0	3528076	B1845_3545	3528272	3526917	197	cct->	cTt->	synonymous	Peptidase S8 and S53 subtilisin, kexin, sedolisin
AB1845-Genome	3731153	T	C	2	902	0.9978	0	3731153	B1845_2128	3732411	3730711	1259	gat->	gGt->	synonymous	Single-stranded-DNA-specific exonuclease RecJ (EC 3.1.-.-)
AB1845-Genome	3889593	G	A	2880	2755	0.4889	0
AB1845-Genome	3889709	C	T	2838	2752	0.4923	0
AB1845-Genome	3895824	T	C	3060	2864	0.4835	0
AB1845-Genome	3897901	C	T	2162	2037	0.4851	0
AB1845-Genome	3899875	T	C	973	904	0.4816	0
AB1845-Genome	3900640	T	C	1483	1363	0.4789	0	3900640	B1845_3307	3901190	3900486	551	aac->	aGc->	synonymous	Mobile element protein
AB1845-Genome	3900641	T	C	1474	1339	0.476	0	3900641	B1845_3307	3901190	3900486	550	aac->	Gac->	synonymous	Mobile element protein
AB1845-Genome	3901468	G	A	904	791	0.4667	3.65677e-289	3901468	B1845_3308	3901278	3901685	191	agc->	aAc->	synonymous	FIG00350055: hypothetical protein
AB1845-Genome	3902274	T	C	815	837	0.5067	9.36E-313
AB1845-Genome	3907885	A	G	713	688	0.4911	1.31392e-254
AB1845-Genome	3908547	C	T	11	8	0.4211	0.00154553	3908547	B1845_0225	3908365	3909162	183	tcc->	tcT->	synonymous	hypothetical protein
AB1845-Genome	3908800	G	A	2	4	0.6667	0.030303	3908800	B1845_0225	3908365	3909162	436	gaa->	Taa->	synonymous	hypothetical protein
AB1845-Genome	3908800	G	T	2	6	0.75	0.0034965
AB1845-Genome	3909330	A	G	941	829	0.4684	2.09344e-303
AB1845-Genome	3914194	G	A	926	877	0.4864	4.9E-324
AB1845-Genome	3914320	A	G	899	845	0.4845	5.6E-312
