# Supplementary material for: Tracking Cefoperazone/Sulbactam Resistance Development In vivo in A. baumannii Isolated from a Patient with Hospital-Acquired Pneumonia by Whole-Genome Sequencing
Source: Front Microbiol. 2016 Aug 19;7:1268. doi: 10.3389/fmicb.2016.01268 (PMC4990596; doi:10.3389/fmicb.2016.01268)
Supplement: Supplementary file 2 [file Table_2.XLSX]

## Sheet: beta-lactamase
Table S2: The class A, C, and D classes (blaOXA-23 and blaOXA-51) b-lactamase in both AB1845 and AB2092.
Gene	Contig	Start	Stop	Length (bp)	Product	Subsystems	COG	COG Class
AB1845_3362	NODE_87_length_27371_cov_327.512634	22480	23739	1260	Beta-lactamase class C	- none -	COG1680	Defense mechanisms
AB1845_0980	NODE_25_length_37639_cov_334.725220	98	1249	1152	Beta-lactamase class C	Beta-lactamase	COG1680	Defense mechanisms
AB1845_0379	NODE_17_length_73514_cov_322.370483	284	1528	1245	Beta-lactamase class A	Beta-lactamase	COG2367	Defense mechanisms
AB1845_2698	NODE_56_length_225344_cov_319.078339	66746	65922	825	Beta-lactamase class D OXA-51 family OXA-65	Beta-lactamase	COG2602	Defense mechanisms
AB1845_0297	NODE_143_length_6154_cov_349.395020	6120	5299	822	Beta-lactamase class D OXA-23	Beta-lactamase	COG2602	Defense mechanisms
