# Supplementary material for: Tracking Cefoperazone/Sulbactam Resistance Development In vivo in A. baumannii Isolated from a Patient with Hospital-Acquired Pneumonia by Whole-Genome Sequencing
Source: Front Microbiol. 2016 Aug 19;7:1268. doi: 10.3389/fmicb.2016.01268 (PMC4990596; doi:10.3389/fmicb.2016.01268)
Supplement: Supplementary file 3 [file Table_3.XLSX]

## Sheet: coverage comparison
		Table S3: The gene coverage ratio of AB2092 comparing to AB1845.
Synonym	Length	Product	COG	AB1845-reads	AB2092-reads	AB1845-Coverage	AB2092-Coverage	coverage ratio:AB2091vsAB1845
ABZJ_01987	396	hypothetical protein		2914	10297	7358.59	26002.5	3.53363
ABZJ_01989	642	AAA ATPase family protein	COG2607	3678	12958	5728.97	20183.8	3.52311
ABZJ_01985	1407	DEAD/DEAH box helicase-like protein		8980	31476	6382.37	22371	3.50512
ABZJ_01990	831	beta-lactamase OXA-23	COG2602	5670	19422	6823.1	23371.8	3.4254
ABZJ_01986	618	hypothetical protein	COG1192	4330	14399	7006.47	23299.4	3.3254
ABZJ_01988	513	conserve hypothetical protein		3246	10771	6327.49	20996.1	3.31824
ABZJ_03134	159	hypothetical protein		16645	16649	104686	104711	1.00024
ABZJ_01400	156	hypothetical protein		14531	14402	93147.4	92320.5	0.991122
ABZJ_01023	120	hypothetical protein		11019	11383	91825	94858.3	1.03303
ABZJ_00587	150	hypothetical protein		12807	12780	85380	85200	0.997892
ABZJ_00763	114	conserve hypothetical protein		9675	9659	84868.4	84728.1	0.998346
ABZJ_03826	123	conserve hypothetical protein		9218	9200	74943.1	74796.7	0.998047
ABZJ_03594	132	conserve hypothetical protein		8676	9063	65727.3	68659.1	1.04461
ABZJ_00526	162	conserve hypothetical protein		10584	11095	65333.3	68487.7	1.04828
ABZJ_01081	156	hypothetical protein		9967	10124	63891	64897.4	1.01575
ABZJ_03203	99	conserve hypothetical protein		6303	6526	63666.7	65919.2	1.03538
ABZJ_03327	129	hypothetical protein		5008	5079	38821.7	39372.1	1.01418
ABZJ_03069	123	conserve hypothetical protein		4550	4650	36991.9	37804.9	1.02198
ABZJ_01116	141	conserve hypothetical protein		5126	5076	36354.6	36000	0.990246
ABZJ_02993	126	hypothetical protein		4572	4847	36285.7	38468.3	1.06015
ABZJ_00995	129	hypothetical protein		4500	4488	34883.7	34790.7	0.997333
ABZJ_02810	318	transposase		9639	9475	30311.3	29795.6	0.982986
ABZJ_01157	129	hypothetical protein		3784	3568	29333.3	27658.9	0.942918
ABZJ_01847	129	conserve hypothetical protein		3675	3619	28488.4	28054.3	0.984762
ABZJ_03533	126	hypothetical protein		3433	3334	27246	26460.3	0.971162
ABZJ_01233	135	Co/Zn/Cd efflux system		3527	3603	26125.9	26688.9	1.02155
ABZJ_03606	102	hypothetical protein		2523	2674	24735.3	26215.7	1.05985
ABZJ_00012	264	conserve hypothetical protein	COG1937	6503	6623	24632.6	25087.1	1.01845
ABZJ_01879	300	hypothetical protein		7241	7089	24136.7	23630	0.979008
ABZJ_01881	1647	transposase component	COG3436	37197	36836	22584.7	22365.5	0.990295
ABZJ_01880	390	putative transposase	COG3436	8252	8332	21159	21364.1	1.00969
ABZJ_02094	114	conserve hypothetical protein		2327	2419	20412.3	21219.3	1.03954
ABZJ_02330	114	hypothetical protein		1900	1819	16666.7	15956.1	0.957368
ABZJ_03124	2115	biofilm-associated protein		34476	35238	16300.7	16661	1.0221
ABZJ_02472	117	conserve hypothetical protein		1876	1772	16034.2	15145.3	0.944563
ABZJ_03342	72	hypothetical protein		1089	1161	15125	16125	1.06612
ABZJ_01222	120	hypothetical protein		1762	1750	14683.3	14583.3	0.99319
ABZJ_00351	90	hypothetical protein		1297	1214	14411.1	13488.9	0.936006
ABZJ_01174	96	hypothetical protein		1362	1228	14187.5	12791.7	0.901615
ABZJ_01796	93	conserve hypothetical protein		1306	1299	14043	13967.7	0.99464
ABZJ_03694	1209	transposase, Mutator family	COG3328	16550	16397	13689	13562.4	0.990755
ABZJ_02943	114	hypothetical protein		1541	1487	13517.5	13043.9	0.964958
ABZJ_01278	705	conserve hypothetical protein	COG3316	9436	9441	13384.4	13391.5	1.00053
ABZJ_01984	447	IS4 family transposase ORF 2		3192	5078	7140.94	11360.2	1.59085
ABZJ_00128	447	IS4 family transposase ORF 2		3313	5096	7411.63	11400.4	1.53818
ABZJ_03588	123	hypothetical protein		273	337	2219.51	2739.84	1.23443
ABZJ_02427	447	IS4 family transposase ORF 2		2658	3249	5946.31	7268.46	1.22235
ABZJ_00998	447	IS4 family transposase ORF 2		2652	3226	5932.89	7217	1.21644
ABZJ_03260	447	IS4 family transposase ORF 2		2640	3180	5906.04	7114.09	1.20455
ABZJ_01480	447	IS4 family transposase ORF 2		2658	3170	5946.31	7091.72	1.19263
ABZJ_02284	447	IS4 family transposase ORF 2		2655	3150	5939.6	7046.98	1.18644
ABZJ_02756	447	IS4 family transposase ORF 2		2738	3239	6125.28	7246.09	1.18298
ABZJ_00086	447	IS4 family transposase ORF 2		2648	3123	5923.94	6986.58	1.17938
ABZJ_01942	447	IS4 family transposase ORF 2		2678	3108	5991.05	6953.02	1.16057
ABZJ_01992	447	IS4 family transposase ORF 2		2659	3078	5948.55	6885.91	1.15758
ABZJ_00262	144	hypothetical protein		1161	1331	8062.5	9243.06	1.14643
ABZJ_01481	570	IS4 family transposase ORF 1		3500	4008	6140.35	7031.58	1.14514
ABZJ_03607	399	putative component of the czc cation-efflux system (CzcI)		364	416	912.281	1042.61	1.14286
ABZJ_02827	210	hypothetical protein		1186	1345	5647.62	6404.76	1.13406
ABZJ_03827	1476	transcriptional regulator, GntR family	COG1167	436	494	295.393	334.688	1.13303
ABZJ_02428	570	IS4 family transposase ORF 1		3571	4030	6264.91	7070.18	1.12854
ABZJ_01983	570	IS4 family transposase ORF 1		3527	3974	6187.72	6971.93	1.12674
ABZJ_02359	57	hypothetical protein		274	307	4807.02	5385.96	1.12044
ABZJ_00303	582	transcriptional regulator	COG1309	3857	4306	6627.15	7398.63	1.11641
ABZJ_03549	426	Tfp pilus assembly protein PilE	COG4968	2821	3149	6622.07	7392.02	1.11627
ABZJ_00225	828	conserve hypothetical protein		5150	5741	6219.81	6933.57	1.11476
ABZJ_03773	444	D-tyrosyl-tRNA(Tyr) deacylase	COG1490	2886	3216	6500	7243.24	1.11435
ABZJ_02537	231	conserve hypothetical protein		1828	2035	7913.42	8809.52	1.11324
ABZJ_03660	828	putative methyltransferase	COG2230	4870	5405	5881.64	6527.78	1.10986
ABZJ_03591	300	conserve hypothetical protein		2472	2743	8240	9143.33	1.10963
ABZJ_01991	570	IS4 family transposase ORF 1		3481	3862	6107.02	6775.44	1.10945
ABZJ_03732	384	conserve hypothetical protein	COG1393	2781	3082	7242.19	8026.04	1.10823
ABZJ_00370	597	dephosphocoenzyme A kinase	COG0237	3288	3639	5507.54	6095.48	1.10675
ABZJ_03662	126	hypothetical protein		1196	1323	9492.06	10500	1.10619
ABZJ_p00002	213	conserve hypothetical protein		245	271	1150.23	1272.3	1.10612
ABZJ_03261	570	IS4 family transposase ORF 1		3720	4110	6526.32	7210.53	1.10484
ABZJ_03186	117	conserve hypothetical protein		1350	1491	11538.5	12743.6	1.10444
ABZJ_03408	1089	phosphate starvation-inducible protein (PhoH-like)	COG1702	6007	6633	5516.07	6090.91	1.10421
ABZJ_00196	207	conserve hypothetical protein		1722	1901	8318.84	9183.57	1.10395
ABZJ_02283	570	IS4 family transposase ORF 1		3486	3847	6115.79	6749.12	1.10356
ABZJ_00420	1017	ferrochelatase	COG0276	6242	6875	6137.66	6760.08	1.10141
ABZJ_03780	450	transcription termination, L factor (N utilization substance protein B)	COG0781	2495	2747	5544.44	6104.44	1.101
ABZJ_00598	123	conserve hypothetical protein		1258	1385	10227.6	11260.2	1.10095
ABZJ_03343	222	conserve hypothetical protein		1505	1654	6779.28	7450.45	1.099
ABZJ_01676	360	conserve hypothetical protein		2122	2331	5894.44	6475	1.09849
ABZJ_03566	561	conserve hypothetical protein	COG3762	3375	3706	6016.04	6606.06	1.09807
ABZJ_03504	285	conserve hypothetical protein	COG2350	1863	2045	6536.84	7175.44	1.09769
ABZJ_00486	330	conserve hypothetical protein		2358	2588	7145.45	7842.42	1.09754
ABZJ_00234	1431	conserve hypothetical protein		646	709	451.433	495.458	1.09752
ABZJ_03798	684	Peptidase M15 family protein	COG3108	4413	4843	6451.75	7080.41	1.09744
ABZJ_03758	585	conserve hypothetical protein		3317	3640	5670.09	6222.22	1.09738
ABZJ_03182	1335	Signal transduction histidine kinase	COG0642	7642	8380	5724.34	6277.15	1.09657
ABZJ_03621	384	conserve hypothetical protein	COG1246	2674	2932	6963.54	7635.42	1.09648
ABZJ_00709	120	conserve hypothetical protein		1100	1204	9166.67	10033.3	1.09455
ABZJ_02899	903	high-affinity phosphate transport protein	COG1117	5572	6098	6170.54	6753.05	1.0944
ABZJ_02833	267	hypothetical protein		1159	1268	4340.82	4749.06	1.09405
ABZJ_00771	171	conserve hypothetical protein		1395	1526	8157.89	8923.98	1.09391
ABZJ_01943	570	IS4 family transposase ORF 1		3553	3884	6233.33	6814.04	1.09316
ABZJ_03659	423	putative glutathione-dependent formaldehyde-activating	COG3791	2492	2723	5891.25	6437.35	1.0927
ABZJ_03636	690	glycerol uptake facilitator	COG0580	4508	4925	6533.33	7137.68	1.0925
ABZJ_00329	372	50S ribosomal protein L7/L12	COG0222	2685	2933	7217.74	7884.41	1.09236
ABZJ_03063	114	conserve hypothetical protein		927	1012	8131.58	8877.19	1.09169
ABZJ_03776	1224	phosphoserine phosphatase	COG0560	7163	7819	5852.12	6388.07	1.09158
ABZJ_00554	741	glycosyltransferase	COG0463	4374	4769	5902.83	6435.9	1.09031
ABZJ_00334	498	conserve hypothetical protein	COG2050	3272	3566	6570.28	7160.64	1.08985
ABZJ_02381	297	conserve hypothetical protein		1567	1707	5276.09	5747.47	1.08934
ABZJ_00611	867	3-hydroxyisobutyrate dehydrogenase	COG2084	4960	5403	5720.88	6231.83	1.08931
ABZJ_00999	570	IS4 family transposase ORF 1		3536	3851	6203.51	6756.14	1.08908
ABZJ_03413	576	xanthine phosphoribosyltransferase	COG0503	3751	4085	6512.15	7092.01	1.08904
ABZJ_03664	627	isochorismatase superfamily hydrolase	COG1335	4097	4461	6534.29	7114.83	1.08885
ABZJ_02727	384	putative 4-carboxymuconolactone decarboxylase	COG0599	2510	2732	6536.46	7114.58	1.08845
ABZJ_00399	150	hypothetical protein		1066	1160	7106.67	7733.33	1.08818
ABZJ_00927	201	conserve hypothetical protein		1109	1206	5517.41	6000	1.08747
ABZJ_00815	561	conserve hypothetical protein	COG1399	3796	4128	6766.49	7358.29	1.08746
ABZJ_01569	810	enoyl-CoA hydratase/carnithine racemase	COG1024	4215	4581	5203.7	5655.56	1.08683
ABZJ_02151	840	putative Short-chain dehydrogenase/reductase	COG1028	3966	4310	4721.43	5130.95	1.08674
ABZJ_03716	1980	dihydrolipoamide S-acetyltransferase, E2 component of the pyruvate dehydrogenase complex	COG0508	11904	12935	6012.12	6532.83	1.08661
ABZJ_00368	750	putative tRNA/rRNA methyltransferase	COG0566	4395	4775	5860	6366.67	1.08646
ABZJ_02440	684	oxidoreductase	COG4221	4022	4365	5880.12	6381.58	1.08528
ABZJ_00601	1005	tRNA-dihydrouridine synthase	COG0042	6216	6745	6185.07	6711.44	1.0851
ABZJ_00291	921	site-specific recombinase XerD	COG4974	6174	6696	6703.58	7270.36	1.08455
ABZJ_01378	447	putative transcriptional regulator	COG1733	2749	2981	6149.89	6668.9	1.08439
ABZJ_00020	987	conserve hypothetical protein	COG0861	6283	6810	6365.75	6899.7	1.08388
ABZJ_02974	645	conserve hypothetical protein	COG4445	3902	4229	6049.61	6556.59	1.0838
ABZJ_00813	618	conserve hypothetical protein	COG0009	4216	4566	6822.01	7388.35	1.08302
ABZJ_03384	387	30S ribosomal protein S9	COG0103	2724	2949	7038.76	7620.16	1.0826
ABZJ_00024	369	conserve hypothetical protein	COG3169	2544	2753	6894.31	7460.7	1.08215
ABZJ_03640	504	conserved hypothetical protein		3025	3273	6001.98	6494.05	1.08198
ABZJ_03535	378	conserve hypothetical protein		2648	2865	7005.29	7579.37	1.08195
ABZJ_03704	132	conserve hypothetical protein		1057	1143	8007.58	8659.09	1.08136
ABZJ_03487	1833	putative ATP-dependent RNA helicase	COG0513	10610	11471	5788.33	6258.05	1.08115
ABZJ_00253	1431	conserve hypothetical protein		670	724	468.204	505.94	1.0806
ABZJ_00193	531	peptide deformylase 1 (N-formylmethionylaminoacyl-tRNA deformylase, binds Zn(II))	COG0242	3490	3769	6572.5	7097.93	1.07994
ABZJ_03477	402	NTP pyrophosphohydrolase including oxidative damage repair enzyme	COG1051	2412	2604	6000	6477.61	1.0796
ABZJ_00047	567	putative MTA/SAH nucleosidase	COG0775	3627	3915	6396.83	6904.76	1.0794
ABZJ_02645	501	putative bacteriophage protein		2824	3047	5636.73	6081.84	1.07897
ABZJ_03367	336	conserve hypothetical protein	COG3453	2642	2850	7863.1	8482.14	1.07873
ABZJ_03741	504	conserve hypothetical protein	COG3195	3279	3537	6505.95	7017.86	1.07868
ABZJ_03825	1029	putative alcohol dehydrogenase	COG1064	5829	6286	5664.72	6108.84	1.0784
ABZJ_00583	492	acetolactate synthase isozyme III, small subunit	COG0440	2983	3216	6063.01	6536.59	1.07811
ABZJ_00480	759	conserve hypothetical protein		5196	5600	6845.85	7378.13	1.07775
ABZJ_00236	372	conserve hypothetical protein		1573	1695	4228.49	4556.45	1.07756
ABZJ_03742	324	conserve hypothetical protein	COG2351	2045	2203	6311.73	6799.38	1.07726
ABZJ_03438	387	30S ribosomal protein S11	COG0100	2190	2359	5658.91	6095.61	1.07717
ABZJ_03843	732	conserve hypothetical protein	COG0730	4652	5010	6355.19	6844.26	1.07696
ABZJ_02757	570	IS4 family transposase ORF 1		3670	3952	6438.6	6933.33	1.07684
ABZJ_03463	729	conserve hypothetical protein	COG0518	5186	5584	7113.85	7659.81	1.07675
ABZJ_03245	363	twitching motility protein	COG3706	2299	2473	6333.33	6812.67	1.07569
ABZJ_00022	1251	Bacterial low temperature requirement A protein (LtrA) family protein	COG4292	7776	8364	6215.83	6685.85	1.07562
ABZJ_03785	801	glutamate racemase	COG0796	4739	5096	5916.35	6362.05	1.07533
ABZJ_00286	636	response regulator	COG2197	3750	4032	5896.23	6339.62	1.0752
ABZJ_03190	462	conserve hypothetical protein	COG1585	3024	3251	6545.45	7036.8	1.07507
ABZJ_03361	342	conserve hypothetical protein	COG0607	2347	2522	6862.57	7374.27	1.07456
ABZJ_p00022	792	streptomycin/spectinomycin adenyltransferase		4275	4593	5397.73	5799.24	1.07439
ABZJ_00090	1188	hypothetical protein	COG0438	7115	7640	5989.06	6430.98	1.07379
ABZJ_03276	444	conserve hypothetical protein	COG2764	3190	3425	7184.68	7713.96	1.07367
ABZJ_01289	792	streptomycin/spectinomycin adenyltransferase		4287	4602	5412.88	5810.61	1.07348
ABZJ_03426	432	conserve hypothetical protein		2873	3083	6650.46	7136.57	1.07309
ABZJ_03792	72	hypothetical protein		452	485	6277.78	6736.11	1.07301
ABZJ_03649	564	conserve hypothetical protein	COG0790	4153	4456	7363.48	7900.71	1.07296
ABZJ_00137	1356	MFS family transporter	COG2814	8252	8854	6085.55	6529.5	1.07295
ABZJ_00421	645	Zn-dependent hydrolase, including glyoxylase	COG0491	3748	4021	5810.85	6234.11	1.07284
ABZJ_00066	138	conserve hypothetical protein		1268	1360	9188.41	9855.07	1.07256
ABZJ_00478	450	conserve hypothetical protein		3044	3264	6764.44	7253.33	1.07227
ABZJ_03334	1035	glycosyltransferase	COG0438	5452	5846	5267.63	5648.31	1.07227
ABZJ_00362	1011	Putative FusE-MFP/HlyD membrane fusion protein	COG1566	6296	6750	6227.5	6676.56	1.07211
ABZJ_03161	258	50S ribosomal protein L27	COG0211	1763	1890	6833.33	7325.58	1.07204
ABZJ_00208	354	YjgF family translation initiation inhibitor	COG0251	2861	3066	8081.92	8661.02	1.07165
ABZJ_01132	1404	glutamate dehydrogenase/leucine dehydrogenase	COG0334	8284	8875	5900.28	6321.23	1.07134
ABZJ_02500	1137	putative acyl-CoA dehydrogenase protein (acdB-like)	COG1960	6246	6691	5493.4	5884.78	1.07125
ABZJ_00374	804	triosephosphate isomerase	COG0149	5268	5643	6552.24	7018.66	1.07118
ABZJ_01283	453	transposon Tn21 modulator protein	COG2200	956	1024	2110.38	2260.49	1.07113
ABZJ_00088	1110	WbjC	COG0451	5865	6282	5283.78	5659.46	1.0711
ABZJ_03416	915	conserve hypothetical protein	COG2510	5671	6072	6197.81	6636.07	1.07071
ABZJ_00555	927	conserve hypothetical protein	COG4261	5509	5895	5942.83	6359.22	1.07007
ABZJ_00251	924	putative transposition helper protein	COG0542	1045	1118	1130.95	1209.96	1.06986
ABZJ_02296	369	putative intracellular sulfur oxidation protein (DsrE-like)	COG1553	2265	2423	6138.21	6566.4	1.06976
ABZJ_01631	918	transcriptional regulator	COG0583	5819	6224	6338.78	6779.96	1.0696
ABZJ_03590	1002	sulfate transport protein	COG1613	6438	6886	6425.15	6872.26	1.06959
ABZJ_00304	906	DMT family permease	COG5006	5434	5812	5997.79	6415.01	1.06956
ABZJ_00285	1569	sensor protein	COG0642	9736	10413	6205.23	6636.71	1.06954
ABZJ_00317	744	putative general secretion pathway protein		4998	5343	6717.74	7181.45	1.06903
ABZJ_03172	435	conserve hypothetical protein		2583	2761	5937.93	6347.13	1.06891
ABZJ_03711	366	putative ferredoxin	COG0727	2603	2782	7112.02	7601.09	1.06877
ABZJ_02769	156	conserve hypothetical protein		1179	1260	7557.69	8076.92	1.0687
ABZJ_00063	1026	putative oxidoreductase	COG1018	5993	6404	5841.13	6241.72	1.06858
ABZJ_03693	1113	putative sulfonate monooxygenase (MsuD)	COG2141	6785	7250	6096.14	6513.93	1.06853
ABZJ_03679	603	TetR/AcrR family transcriptional regulator	COG1309	3634	3883	6026.53	6439.47	1.06852
ABZJ_00358	612	alkylated DNA repair protein	COG3145	3915	4182	6397.06	6833.33	1.0682
ABZJ_03452	258	30S ribosomal protein S17	COG0186	1585	1693	6143.41	6562.02	1.06814
ABZJ_00890	111	conserve hypothetical protein		910	972	8198.2	8756.76	1.06813
ABZJ_03775	372	conserve hypothetical protein		2893	3090	7776.88	8306.45	1.0681
ABZJ_00646	822	Acetyl-CoA carboxylase alpha subunit	COG0825	4984	5323	6063.26	6475.67	1.06802
ABZJ_02299	312	putative sulfite reductase	COG2920	1677	1791	5375	5740.38	1.06798
ABZJ_00468	1182	aspartate-semialdehyde dehydrogenase	COG0136	7552	8065	6389.17	6823.18	1.06793
ABZJ_02250	444	putative stress protein	COG0589	2960	3161	6666.67	7119.37	1.06791
ABZJ_00310	741	alginate biosynthesis regulatory protein	COG3279	4681	4998	6317.14	6744.94	1.06772
ABZJ_00636	561	conserve hypothetical protein	COG3236	3902	4166	6955.44	7426.02	1.06766
ABZJ_00264	441	hypothetical protein		2047	2185	4641.72	4954.65	1.06742
ABZJ_00305	1347	putative RND family drug transporter	COG1538	8471	9040	6288.79	6711.21	1.06717
ABZJ_02761	795	putative integral membrane protein	COG3739	5034	5372	6332.08	6757.23	1.06714
ABZJ_03486	186	conserve hypothetical protein		1699	1813	9134.41	9747.31	1.0671
ABZJ_00373	1713	Type II secretory pathway, ATPase PulE/Tfp pilus assembly pathway, ATPase PilB	COG2804	10776	11496	6290.72	6711.03	1.06682
ABZJ_00363	441	putative Holliday junction resolvase	COG0816	2638	2814	5981.86	6380.95	1.06672
ABZJ_02200	363	conserve hypothetical protein	COG1742	2310	2464	6363.64	6787.88	1.06667
ABZJ_03496	255	conserve hypothetical protein	COG1983	2014	2148	7898.04	8423.53	1.06653
ABZJ_03612	1740	putative ABC transporter ATP-binding protein	COG0488	10000	10665	5747.13	6129.31	1.0665
ABZJ_00085	570	IS4 family transposase ORF 1		3579	3817	6278.95	6696.49	1.0665
ABZJ_03815	1266	helicase subunit of the Holliday junction resolvase-like ATPase	COG2256	7631	8136	6027.65	6426.54	1.06618
ABZJ_00134	1128	putative acyl-CoA dehydrogenase	COG1960	6468	6896	5734.04	6113.48	1.06617
ABZJ_03850	144	conserve hypothetical protein		1348	1437	9361.11	9979.17	1.06602
ABZJ_03860	135	hypothetical protein		1018	1085	7540.74	8037.04	1.06582
ABZJ_03272	159	conserve hypothetical protein		1322	1409	8314.47	8861.64	1.06581
ABZJ_p00018	1542	conserve hypothetical protein		7484	7976	4853.44	5172.5	1.06574
ABZJ_03812	204	conserve hypothetical protein		1660	1769	8137.25	8671.57	1.06566
ABZJ_00053	969	alkanesulfonate transport protein	COG0715	6020	6415	6212.59	6620.23	1.06561
ABZJ_00741	312	putative chromate transporter		2455	2616	7868.59	8384.62	1.06558
ABZJ_03846	963	methionyl-tRNA formyltransferase	COG0223	6030	6425	6261.68	6671.86	1.06551
ABZJ_03435	378	50S ribosomal protein L17	COG0203	2487	2649	6579.37	7007.94	1.06514
ABZJ_03495	657	conserved hypothetical protein		4472	4763	6806.7	7249.62	1.06507
ABZJ_00492	864	formyltetrahydrofolate deformylase	COG0788	6043	6436	6994.21	7449.07	1.06503
ABZJ_p00020	927	dihydropteroate synthase	COG0294	4277	4555	4613.81	4913.7	1.065
ABZJ_00551	255	Acyl carrier protein	COG0236	1662	1770	6517.65	6941.18	1.06498
ABZJ_01972	588	G:T/U mismatch-specific DNA glycosylase	COG3663	3358	3575	5710.88	6079.93	1.06462
ABZJ_01589	1173	hypothetical protein		5610	5972	4782.61	5091.22	1.06453
ABZJ_01599	666	ABC-type amino acid transport system, permease component	COG0765	3385	3603	5082.58	5409.91	1.0644
ABZJ_00544	1293	Histidyl-tRNA synthetase	COG0124	7826	8330	6052.59	6442.38	1.0644
ABZJ_00238	852	Universal stress protein	COG0589	2874	3059	3373.24	3590.38	1.06437
ABZJ_00132	891	3-hydroxyisobutyrate dehydrogenase	COG2084	5273	5612	5918.07	6298.54	1.06429
ABZJ_03859	1062	putative RND type efflux pump involved in aminoglycoside resistance (AdeT)		6937	7382	6532.02	6951.04	1.06415
ABZJ_00814	663	conserve hypothetical protein	COG3101	4448	4733	6708.9	7138.76	1.06407
ABZJ_00622	483	7,8-dihydro-6-hydroxymethylpterin-pyrophosphokinase	COG0801	2915	3101	6035.2	6420.29	1.06381
ABZJ_03637	243	conserve hypothetical protein		1933	2056	7954.73	8460.91	1.06363
ABZJ_03492	858	shikimate 5-dehydrogenase	COG0169	5492	5840	6400.93	6806.53	1.06336
ABZJ_00972	252	conserve hypothetical protein		2417	2570	9591.27	10198.4	1.0633
ABZJ_00313	840	conserve hypothetical protein		5265	5598	6267.86	6664.29	1.06325
ABZJ_00631	429	conserve hypothetical protein	COG1238	2832	3011	6601.4	7018.65	1.06321
ABZJ_00268	858	ATPase with chaperone activity	COG0606	5490	5837	6398.6	6803.03	1.06321
ABZJ_02922	1464	conserve hypothetical protein	COG3025	8667	9213	5920.08	6293.03	1.063
ABZJ_03056	750	electron transfer flavoprotein beta-subunit	COG2086	4543	4829	6057.33	6438.67	1.06295
ABZJ_01282	351	conserved hypothetical protein		1703	1810	4851.85	5156.7	1.06283
ABZJ_03072	1158	glycerate kinase	COG1929	6180	6568	5336.79	5671.85	1.06278
ABZJ_00075	429	low molecular weight protein-tyrosine-phosphatase	COG0394	2684	2852	6256.41	6648.02	1.06259
ABZJ_03151	534	conserve hypothetical protein		3330	3538	6235.96	6625.47	1.06246
ABZJ_03657	1323	MFS family transporter	COG2814	7957	8454	6014.36	6390.02	1.06246
ABZJ_03456	333	50S ribosomal protein L22	COG0091	2019	2145	6063.06	6441.44	1.06241
ABZJ_00275	660	riboflavin synthase subunit alpha	COG0307	4109	4365	6225.76	6613.64	1.0623
ABZJ_03844	1290	conserve hypothetical protein		8316	8834	6446.51	6848.06	1.06229
ABZJ_00001	393	putative of cytochrome b(562) (CybC)	COG3783	2700	2868	6870.23	7297.71	1.06222
ABZJ_01451	117	conserve hypothetical protein		611	649	5222.22	5547.01	1.06219
ABZJ_03468	777	GTPase	COG0218	5205	5528	6698.84	7114.54	1.06206
ABZJ_00826	381	aspartate alpha-decarboxylase	COG0853	2661	2826	6984.25	7417.32	1.06201
ABZJ_00586	2055	conserve hypothetical protein	COG5001	1244	1321	605.353	642.822	1.0619
ABZJ_00345	645	conserved hypothetical protein	COG3545	4220	4481	6542.64	6947.29	1.06185
ABZJ_02572	1104	conserve hypothetical protein		6631	7040	6006.34	6376.81	1.06168
ABZJ_00295	1395	UDP-N-acetylmuramoyl-L-alanyl-D-glutamate synthetase	COG0771	8368	8883	5998.57	6367.74	1.06154
ABZJ_02969	1236	aspartate aminotransferase A	COG0436	7504	7965	6071.2	6444.17	1.06143
ABZJ_00369	915	conserve hypothetical protein	COG2962	5716	6067	6246.99	6630.6	1.06141
ABZJ_03724	927	D-alanine-D-alanine ligase	COG1181	5459	5794	5888.89	6250.27	1.06137
ABZJ_03425	228	conserve hypothetical protein	COG3529	1289	1368	5653.51	6000	1.06129
ABZJ_02920	612	thiamine monophosphate synthase	COG0352	3725	3953	6086.6	6459.15	1.06121
ABZJ_00383	369	multisubunit Na+/H+ antiporter, MnhC subunit	COG1006	1961	2081	5314.36	5639.57	1.06119
ABZJ_03608	114	conserve hypothetical protein		556	590	4877.19	5175.44	1.06115
ABZJ_03402	528	conserve hypothetical protein		3594	3813	6806.82	7221.59	1.06093
ABZJ_00099	1668	L-lactate permease	COG1620	9549	10129	5724.82	6072.54	1.06074
ABZJ_03584	1401	UDP-N-acetylmuramoyl-tripeptide--D-alanyl-D- alanine ligase	COG0770	7788	8261	5558.89	5896.5	1.06073
ABZJ_03707	1701	ssDNA exonuclease, 5'--> 3' specific, Mg dependent	COG0608	9936	10539	5841.27	6195.77	1.06069
ABZJ_00027	1122	phosphoribosylaminoimidazole carboxylase ATPase subunit	COG0026	6495	6889	5788.77	6139.93	1.06066
ABZJ_00597	765	putative enzyme NAD(P)-binding protein	COG1179	4817	5109	6296.73	6678.43	1.06062
ABZJ_00620	411	DNA uptake protein, related DNA-binding protein	COG1555	2873	3047	6990.27	7413.63	1.06056
ABZJ_00393	1419	conserve hypothetical protein	COG2326	8917	9457	6284	6664.55	1.06056
ABZJ_03666	1449	NAD-dependent aldehyde dehydrogenase	COG1012	8397	8903	5795.03	6144.24	1.06026
ABZJ_01633	135	conserve hypothetical protein		1079	1144	7992.59	8474.07	1.06024
ABZJ_03835	1113	heat shock protein (Hsp40), co-chaperone with DnaK	COG0484	7310	7750	6567.83	6963.16	1.06019
ABZJ_00460	408	conserve hypothetical protein		3092	3278	7578.43	8034.31	1.06016
ABZJ_03587	324	cell division protein (in growth at septum)	COG3116	1665	1765	5138.89	5447.53	1.06006
ABZJ_01362	195	putative exodeoxyribonuclease VII small subunit (exonuclease VII small subunit)		1416	1501	7261.54	7697.44	1.06003
ABZJ_02069	621	Bacterial regulatory protein, tetR family protein	COG1309	3882	4115	6251.21	6626.41	1.06002
ABZJ_00484	168	conserve hypothetical protein		1352	1433	8047.62	8529.76	1.05991
ABZJ_03330	219	conserve hypothetical protein		1786	1893	8155.25	8643.84	1.05991
ABZJ_03847	1305	tRNA and rRNA cytosine-C5-methylase	COG0144	7787	8253	5967.05	6324.14	1.05984
ABZJ_00176	174	conserve hypothetical protein		819	868	4706.9	4988.51	1.05983
ABZJ_03710	1467	IMP dehydrogenase	COG0516	9280	9834	6325.84	6703.48	1.0597
ABZJ_03625	642	putative 3'-5' exonuclease	COG0349	4442	4707	6919	7331.78	1.05966
ABZJ_03789	1206	imidazolonepropionase	COG1228	6790	7195	5630.18	5966	1.05965
ABZJ_01559	711	acyl-CoA-transferase subunit B	COG2057	3824	4052	5378.34	5699.02	1.05962
ABZJ_03145	525	conserve hypothetical protein		3774	3999	7188.57	7617.14	1.05962
ABZJ_03376	1335	GTP-binding protein	COG2262	8275	8766	6198.5	6566.29	1.05934
ABZJ_00194	429	conserve hypothetical protein		2832	3000	6601.4	6993.01	1.05932
ABZJ_00281	1071	conserve hypothetical protein	COG0795	6951	7363	6490.2	6874.88	1.05927
ABZJ_03734	912	esterase precursor	COG0657	6154	6518	6747.81	7146.93	1.05915
ABZJ_03527	1119	conserve hypothetical protein	COG0628	6871	7277	6140.3	6503.13	1.05909
ABZJ_03444	498	30S ribosomal protein S5	COG0098	2913	3085	5849.4	6194.78	1.05905
ABZJ_p00005	717	putative transposase	COG3316	1915	2028	2670.85	2828.45	1.05901
ABZJ_00375	330	preprotein translocase subunit SecG	COG1314	2189	2318	6633.33	7024.24	1.05893
ABZJ_03777	1290	conserve hypothetical protein		8014	8486	6212.4	6578.29	1.0589
ABZJ_01115	876	Urease accessory protein ureD	COG0829	900	953	1027.4	1087.9	1.05889
ABZJ_00431	1251	Acyl-CoA dehydrogenase	COG1960	7515	7957	6007.19	6360.51	1.05882
ABZJ_03005	633	Nicotinamide-nucleotide adenylyltransferase	COG1056	4391	4649	6936.81	7344.39	1.05876
ABZJ_03733	438	conserve hypothetical protein	COG4731	2979	3154	6801.37	7200.91	1.05874
ABZJ_03307	660	phosphoribosylanthranilate isomerase	COG0135	4073	4312	6171.21	6533.33	1.05868
ABZJ_00048	621	transcriptional regulator	COG1309	3836	4061	6177.13	6539.45	1.05865
ABZJ_02610	438	putative bacteriophage protein		2661	2817	6075.34	6431.51	1.05862
ABZJ_03443	177	50S ribosomal protein L30	COG1841	1043	1104	5892.66	6237.29	1.05849
ABZJ_00572	567	oligoribonuclease	COG1949	4279	4528	7546.74	7985.89	1.05819
ABZJ_00570	417	conserve hypothetical protein	COG0607	2755	2915	6606.71	6990.41	1.05808
ABZJ_01224	468	conserve hypothetical protein	COG1196	2790	2952	5961.54	6307.69	1.05806
ABZJ_00055	321	conserved hypothetical protein	COG5455	2594	2744	8081	8548.29	1.05783
ABZJ_03808	645	bifunctional protein	COG1335	4566	4830	7079.07	7488.37	1.05782
ABZJ_00328	507	50S ribosomal protein L10	COG0244	3598	3806	7096.65	7506.9	1.05781
ABZJ_00707	1056	conserve hypothetical protein	COG3239	6680	7066	6325.76	6691.29	1.05778
ABZJ_02809	1440	gamma-aminobutyrate permease	COG1113	1957	2070	1359.03	1437.5	1.05774
ABZJ_03306	1230	tryptophan synthase subunit beta	COG0133	7070	7478	5747.97	6079.67	1.05771
ABZJ_00522	1527	fumarate hydratase	COG1951	9585	10138	6277.01	6639.16	1.05769
ABZJ_03451	402	50S ribosomal protein L14	COG0093	2572	2720	6398.01	6766.17	1.05754
ABZJ_00454	861	LysR family transcriptional regulator	COG0583	5309	5614	6166.09	6520.33	1.05745
ABZJ_03700	708	16S ribosomal RNA methyltransferase RsmE	COG1385	4352	4602	6146.89	6500	1.05744
ABZJ_03006	801	enoyl-CoA hydratase/carnithine racemase	COG1024	4915	5197	6136.08	6488.14	1.05738
ABZJ_03222	1068	conserve hypothetical protein		6837	7229	6401.69	6768.73	1.05734
ABZJ_00388	1314	2-polyprenyl-6-methoxyphenol hydroxylase	COG0654	8329	8806	6338.66	6701.67	1.05727
ABZJ_00191	1152	Rossmann fold nucleotide-binding protein	COG0758	6939	7336	6023.44	6368.06	1.05721
ABZJ_03437	627	30S ribosomal protein S4	COG0522	3538	3740	5642.74	5964.91	1.05709
ABZJ_p00023	306	conserve hypothetical protein	COG4640	1542	1630	5039.22	5326.8	1.05707
ABZJ_00755	2685	NADH dehydrogenase/NADH:ubiquinone oxidoreductase 75 kD subunit (chain G)	COG1034	15593	16482	5807.45	6138.55	1.05701
ABZJ_00009	1761	putative inner membrane protein translocase component YidC	COG0706	10725	11336	6090.29	6437.25	1.05697
ABZJ_02227	327	conserve hypothetical protein		2405	2542	7354.74	7773.7	1.05696
ABZJ_03358	303	YciI-like protein	COG2350	1879	1986	6201.32	6554.46	1.05695
ABZJ_00101	1152	L-lactate dehydrogenase, FMN linked	COG1304	6691	7070	5808.16	6137.15	1.05664
ABZJ_02527	447	50S ribosomal protein L9	COG0359	2749	2904	6149.89	6496.64	1.05638
ABZJ_03571	4482	glutamate synthase large chain precursor	COG0069	26234	27709	5853.19	6182.28	1.05622
ABZJ_00532	1314	alpha/beta superfamily hydrolase/acyltransferase	COG0596	8272	8737	6295.28	6649.16	1.05621
ABZJ_00327	696	50S ribosomal protein L1	COG0081	4345	4589	6242.82	6593.39	1.05616
ABZJ_03750	1884	topoisomerase IV subunit B	COG0187	10580	11173	5615.71	5930.47	1.05605
ABZJ_00239	1488	sul1delta fusion protein	COG0659	4746	5012	3189.52	3368.28	1.05605
ABZJ_02824	354	conserve hypothetical protein		1999	2111	5646.89	5963.28	1.05603
ABZJ_03255	723	Gcv-like aminomethyltransferase	COG0354	4806	5075	6647.3	7019.36	1.05597
ABZJ_03283	1134	acyl-CoA transferases/carnitine dehydratase	COG1804	7142	7541	6298.06	6649.91	1.05587
ABZJ_01432	351	conserve hypothetical protein		2867	3027	8168.09	8623.93	1.05581
ABZJ_03471	888	acyl-CoA thioesterase II	COG1946	5638	5952	6349.1	6702.7	1.05569
ABZJ_00483	261	putative RNA-binding protein	COG0724	1835	1937	7030.65	7421.46	1.05559
ABZJ_00057	747	short chain dehydrogenase	COG1028	4610	4866	6171.35	6514.06	1.05553
ABZJ_00977	450	conserve hypothetical protein		2684	2833	5964.44	6295.56	1.05551
ABZJ_00498	510	dihydrofolate reductase	COG0262	3225	3404	6323.53	6674.51	1.0555
ABZJ_00746	717	two-component regulatory system response regulator	COG0745	4168	4399	5813.11	6135.29	1.05542
ABZJ_03316	381	conserve hypothetical protein		2966	3130	7784.78	8215.22	1.05529
ABZJ_00482	2067	putative ATP-dependent DNA helicase (PcrA)	COG0210	12469	13157	6032.41	6365.26	1.05518
ABZJ_02684	780	ferredoxin--NADP+ reductase	COG1018	4823	5089	6183.33	6524.36	1.05515
ABZJ_03670	549	conserve hypothetical protein	COG1396	3409	3597	6209.47	6551.91	1.05515
ABZJ_00297	933	glutamyl- and glutaminyl-tRNA synthetase	COG0008	5531	5836	5928.19	6255.09	1.05514
ABZJ_00575	1491	putative outer membrane protein precursor	COG1538	8361	8821	5607.65	5916.16	1.05502
ABZJ_00106	1158	2-methylcitrate synthase	COG0372	6945	7326	5997.41	6326.42	1.05486
ABZJ_00447	1053	Zn-dependent hydrolase	COG2220	6624	6986	6290.6	6634.38	1.05465
ABZJ_03022	189	conserve hypothetical protein		1685	1777	8915.34	9402.12	1.0546
ABZJ_01030	642	repressor of bet genes	COG1309	3883	4095	6048.29	6378.5	1.0546
ABZJ_03800	1308	2-keto-4-pentenoate hydratase/2-oxohepta-3-ene-1,7-dioic acid hydratase (catechol pathway)	COG0179	7985	8418	6104.74	6435.78	1.05423
ABZJ_00201	582	Transglycosylase SLT domain protein	COG0741	3966	4181	6814.43	7183.85	1.05421
ABZJ_p00017	837	putative transposase		4271	4502	5102.75	5378.73	1.05409
ABZJ_00759	309	NADH-quinone oxidoreductase chain K (NADH dehydrogenase I, chain K) (NDH-1, chain K) (NUO11)	COG0713	1739	1833	5627.83	5932.04	1.05405
ABZJ_02566	1569	NAD-dependent aldehyde dehydrogenase	COG1012	8841	9318	5634.8	5938.81	1.05395
ABZJ_00957	201	conserve hypothetical protein		1021	1076	5079.6	5353.23	1.05387
ABZJ_01737	489	transcriptional regulator	COG1522	3139	3308	6419.22	6764.83	1.05384
ABZJ_03793	1677	urocanate hydratase	COG2987	9684	10205	5774.6	6085.27	1.0538
ABZJ_02647	291	conserve hypothetical protein		1599	1685	5494.85	5790.38	1.05378
ABZJ_01742	441	putative dehydratase	COG2030	2622	2763	5945.58	6265.31	1.05378
ABZJ_00263	1494	putative transposase		7035	7413	4708.84	4961.85	1.05373
ABZJ_00774	1134	putative multidrug resistance efflux pump	COG1566	6664	7022	5876.54	6192.24	1.05372
ABZJ_03556	951	4-hydroxy-3-methylbut-2-enyl diphosphate reductase	COG0761	6260	6596	6582.54	6935.86	1.05367
ABZJ_01232	642	Co/Zn/Cd efflux system component	COG1230	559	589	870.717	917.445	1.05367
ABZJ_02927	1425	putative transport protein	COG1823	8504	8960	5967.72	6287.72	1.05362
ABZJ_00372	1227	type 4 fimbrial assembly protein	COG1459	7536	7940	6141.81	6471.07	1.05361
ABZJ_00133	1650	putative acetyl-CoA synthetase/AMP-(fatty) acid ligase	COG0365	9803	10328	5941.21	6259.39	1.05356
ABZJ_02175	834	3-dehydroquinate dehydratase	COG0710	4994	5261	5988.01	6308.15	1.05346
ABZJ_02859	420	hypothetical protein		2398	2526	5709.52	6014.29	1.05338
ABZJ_00391	948	S-adenosylmethionine: 2-DMK methyltransferase and 2-octaprenyl-6-methoxy-1,4-benzoquinone methylase	COG2226	6110	6436	6445.15	6789.03	1.05336
ABZJ_00254	120	conserve hypothetical protein		769	810	6408.33	6750	1.05332
ABZJ_03736	1815	thiol:disulfide interchange protein precursor	COG4232	10490	11049	5779.61	6087.6	1.05329
ABZJ_01304	228	conserve hypothetical protein		2051	2160	8995.61	9473.68	1.05314
ABZJ_03366	897	alpha/beta fold family hydrolase	COG1073	5769	6075	6431.44	6772.58	1.05304
ABZJ_00035	867	conserve hypothetical protein	COG0491	5996	6314	6915.8	7282.58	1.05304
ABZJ_00816	186	50S ribosomal protein L32	COG0333	1605	1690	8629.03	9086.02	1.05296
ABZJ_03174	687	conserve hypothetical protein		4331	4560	6304.22	6637.55	1.05287
ABZJ_00466	1263	conserve hypothetical protein		8310	8749	6579.57	6927.16	1.05283
ABZJ_00269	228	conserve hypothetical protein	COG2960	2104	2215	9228.07	9714.91	1.05276
ABZJ_03755	528	Disulfide bond formation protein B	COG1495	3394	3573	6428.03	6767.05	1.05274
ABZJ_03405	663	conserve hypothetical protein	COG3719	4463	4698	6731.52	7085.97	1.05266
ABZJ_03067	1068	phosphoglycerate dehydrogenase	COG0111	6146	6469	5754.68	6057.12	1.05255
ABZJ_00364	555	conserve hypothetical protein	COG1678	3354	3530	6043.24	6360.36	1.05247
ABZJ_03511	156	hypothetical protein		1374	1446	8807.69	9269.23	1.0524
ABZJ_03277	354	quaternary ammonium compound-resistance protein	COG2076	2638	2776	7451.98	7841.81	1.05231
ABZJ_03287	285	conserve hypothetical protein		2150	2262	7543.86	7936.84	1.05209
ABZJ_00051	1182	coenzyme F420-dependent N5,N10-methylene tetrahydromethanopterin reductase	COG2141	6394	6727	5409.48	5691.2	1.05208
ABZJ_01952	1035	2-polyprenylphenol hydroxylase	COG0543	5522	5809	5335.27	5612.56	1.05197
ABZJ_00728	138	hypothetical protein		1116	1174	8086.96	8507.25	1.05197
ABZJ_03712	798	putative flavoprotein	COG0426	5392	5672	6756.89	7107.77	1.05193
ABZJ_03341	1335	Signal transduction histidine kinase	COG0642	8089	8509	6059.18	6373.78	1.05192
ABZJ_02851	549	hypothetical protein		3066	3225	5584.7	5874.32	1.05186
ABZJ_03651	921	putative transcriptional regulator (AraC-like)	COG2207	5710	6006	6199.78	6521.17	1.05184
ABZJ_00521	606	conserve hypothetical protein		4268	4489	7042.9	7407.59	1.05178
ABZJ_03189	918	conserve hypothetical protein	COG1752	5239	5510	5706.97	6002.18	1.05173
ABZJ_00909	216	hypothetical protein		1262	1327	5842.59	6143.52	1.05151
ABZJ_03173	807	dehydrogenase	COG0300	4757	5002	5894.67	6198.27	1.0515
ABZJ_03467	444	conserve hypothetical protein	COG1959	3225	3391	7263.51	7637.39	1.05147
ABZJ_00046	1134	tellurite resistance protein	COG1275	7451	7834	6570.55	6908.29	1.0514
ABZJ_03216	315	aspartyl/glutamyl-tRNA(Asn/Gln) amidotransferase subunit C	COG0721	2339	2459	7425.4	7806.35	1.0513
ABZJ_00616	1392	SAM-dependent methyltransferase	COG2265	8855	9309	6361.35	6687.5	1.05127
ABZJ_00775	1644	MFS family transporter	COG2814	9866	10370	6001.22	6307.79	1.05108
ABZJ_00729	276	hypothetical protein		2020	2123	7318.84	7692.03	1.05099
ABZJ_02655	246	conserve hypothetical protein	COG0425	2127	2235	8646.34	9085.37	1.05078
ABZJ_02169	432	conserve hypothetical protein	COG2391	2443	2567	5655.09	5942.13	1.05076
ABZJ_00429	1299	protein kinase	COG0661	8797	9243	6772.13	7115.47	1.0507
ABZJ_03759	1311	conserve hypothetical protein	COG2733	7459	7837	5689.55	5977.88	1.05068
ABZJ_03676	342	membrane protein required for efficient alginate biosynthesis	COG3136	2468	2593	7216.37	7581.87	1.05065
ABZJ_02265	483	regulatory protein	COG2137	2804	2946	5805.38	6099.38	1.05064
ABZJ_00596	474	conserve hypothetical protein	COG0251	3911	4109	8251.05	8668.78	1.05063
ABZJ_03653	393	conserved hypothetical protein		2420	2542	6157.76	6468.19	1.05041
ABZJ_00299	813	cyclic 3',5'-adenosine monophosphate phosphodiesterase (regulator of lacZ)	COG1409	5337	5606	6564.58	6895.45	1.0504
ABZJ_02497	777	dinucleotide-utilizing protein	COG0476	5082	5338	6540.54	6870.01	1.05037
ABZJ_03041	486	conserve hypothetical protein	COG1671	3038	3191	6251.03	6565.84	1.05036
ABZJ_02890	1194	D-alanyl-D-alanine carboxypeptidase	COG1686	7568	7949	6338.36	6657.45	1.05034
ABZJ_00698	1245	citrate utilization protein B	COG4656	7209	7571	5790.36	6081.12	1.05022
ABZJ_03391	1614	Acetyl-CoA carboxylase, carboxyltransferase component (subunits alpha and beta)	COG4799	9181	9642	5688.35	5973.98	1.05021
ABZJ_03641	1878	K+ transporter	COG3158	10769	11309	5734.29	6021.83	1.05014
ABZJ_02835	672	hypothetical protein		3670	3854	5461.31	5735.12	1.05014
ABZJ_00679	840	conserve hypothetical protein		5034	5286	5992.86	6292.86	1.05006
ABZJ_03226	987	conserve hypothetical protein	COG1752	6353	6671	6436.68	6758.87	1.05006
ABZJ_00072	696	FKBP-type 22KD peptidyl-prolyl cis-trans isomerase (rotamase)	COG0545	4256	4469	6114.94	6420.98	1.05005
ABZJ_00326	429	50S ribosomal protein L11	COG0080	2820	2961	6573.43	6902.1	1.05
ABZJ_02510	504	conserve hypothetical protein		2800	2940	5555.56	5833.33	1.05
ABZJ_03818	159	conserve hypothetical protein		1742	1829	10956	11503.1	1.04994
ABZJ_00862	468	ribosomal-protein-alanine acetyltransferase (acetylating enzyme for N-terminal of ribosomal protein S18)	COG0456	3505	3680	7489.32	7863.25	1.04993
ABZJ_00350	915	beta-hydroxylase	COG3555	6194	6503	6769.4	7107.1	1.04989
ABZJ_00293	1854	Fe2+ transport system protein B	COG0370	10881	11423	5868.93	6161.27	1.04981
ABZJ_03470	1320	sodium:dicarboxylate symporter	COG1301	8172	8579	6190.91	6499.24	1.0498
ABZJ_03568	597	conserved hypothetical protein	COG1704	3922	4117	6569.51	6896.15	1.04972
ABZJ_02698	1452	Outer membrane protein	COG1538	8032	8431	5531.68	5806.47	1.04968
ABZJ_03513	1344	succinylarginine dihydrolase	COG3724	7531	7905	5603.42	5881.7	1.04966
ABZJ_00700	930	transcriptional regulator	COG0583	5868	6159	6309.68	6622.58	1.04959
ABZJ_02185	717	4-diphosphocytidyl-2-methyl-D-erithritol synthase	COG1211	4358	4574	6078.1	6379.36	1.04956
ABZJ_00023	1374	UDP-N-acetylmuramate-alanine ligase	COG0773	8164	8567	5941.78	6235.08	1.04936
ABZJ_03198	1113	putative oxydoreductase protein, zinc-containing (quinone oxidoreductase, NADPH dependent)	COG0604	6427	6744	5774.48	6059.3	1.04932
ABZJ_01285	84	hypothetical protein		670	703	7976.19	8369.05	1.04925
ABZJ_00138	552	N-acyl-L-homoserine lactone synthetase	COG3916	3920	4113	7101.45	7451.09	1.04923
ABZJ_01690	765	putative glutathione S-transferase	COG0625	4554	4778	5952.94	6245.75	1.04919
ABZJ_03109	852	dihydropteroate synthase	COG0294	5347	5610	6275.82	6584.51	1.04919
ABZJ_03490	603	GTP cyclohydrolase II	COG0807	4174	4379	6922.06	7262.02	1.04911
ABZJ_03309	597	conserve hypothetical protein	COG2096	3941	4134	6601.34	6924.62	1.04897
ABZJ_00003	1083	recombination protein F	COG1195	6619	6943	6111.73	6410.9	1.04895
ABZJ_00365	1668	ATPase	COG0497	10596	11114	6352.52	6663.07	1.04889
ABZJ_03644	558	putative NAD(P)H oxidoreductase	COG2249	4033	4230	7227.6	7580.65	1.04885
ABZJ_03787	1827	conserve hypothetical protein	COG4805	11660	12228	6382.05	6692.94	1.04871
ABZJ_00357	855	methylated DNA-protein cysteine methyltransferase	COG0350	5298	5556	6196.49	6498.25	1.0487
ABZJ_03473	987	putative RND type efflux pump		6253	6557	6335.36	6643.36	1.04862
ABZJ_00028	1293	lytic murein transglycosylase family protein	COG2951	7121	7467	5507.35	5774.94	1.04859
ABZJ_00722	360	hypothetical protein		2511	2633	6975	7313.89	1.04859
ABZJ_01544	1152	Acyl-CoA dehydrogenase	COG1960	6630	6952	5755.21	6034.72	1.04857
ABZJ_00337	621	putative outer membrane protein W	COG3047	4333	4543	6977.46	7315.62	1.04847
ABZJ_03642	459	conserve hypothetical protein		3058	3206	6662.31	6984.75	1.0484
ABZJ_00574	867	NADH-dependent enoyl-ACP reductase	COG0623	5675	5949	6545.56	6861.59	1.04828
ABZJ_03506	867	transcriptional regulator	COG0583	5741	6018	6621.68	6941.18	1.04825
ABZJ_03689	3498	Na+/proline symporter	COG0591	20353	21335	5818.47	6099.2	1.04825
ABZJ_03377	372	conserve hypothetical protein		2280	2390	6129.03	6424.73	1.04825
ABZJ_03555	474	prepilin-type N-terminal cleavage/methylation domain protein	COG4970	3194	3348	6738.4	7063.29	1.04822
ABZJ_00361	207	conserve hypothetical protein		1351	1416	6526.57	6840.58	1.04811
ABZJ_00469	1122	conserve hypothetical protein	COG3021	7684	8053	6848.48	7177.36	1.04802
ABZJ_03619	1515	putative acetyl-CoA hydrolase/transferase	COG0427	9533	9990	6292.41	6594.06	1.04794
ABZJ_00645	1548	exopolyphosphatase	COG0248	9707	10171	6270.67	6570.41	1.0478
ABZJ_01120	483	urease accessory protein UreE	COG2371	2832	2967	5863.35	6142.86	1.04767
ABZJ_01709	180	conserve hypothetical protein		1407	1474	7816.67	8188.89	1.04762
ABZJ_01502	1062	flavodoxin reductase (ferredoxin-NADPH reductase) family protein 1	COG1018	5737	6010	5402.07	5659.13	1.04759
ABZJ_02365	558	putative phage-like protein	COG5556	3174	3325	5688.17	5958.78	1.04757
ABZJ_00265	837	streptomycin 3''-kinase	COG3570	3598	3769	4298.69	4502.99	1.04753
ABZJ_01487	741	GntR family transcriptional regulator	COG1802	4809	5037	6489.88	6797.57	1.04741
ABZJ_00119	375	conserve hypothetical protein		2977	3118	7938.67	8314.67	1.04736
ABZJ_03650	561	putative transcriptional regulator	COG1309	3970	4158	7076.65	7411.76	1.04736
ABZJ_02675	552	conserve hypothetical protein		3317	3474	6009.06	6293.48	1.04733
ABZJ_02836	237	hypothetical protein		1374	1439	5797.47	6071.73	1.04731
ABZJ_03862	1932	ABC transporter ATP-binding protein	COG0488	11711	12265	6061.59	6348.34	1.04731
ABZJ_00934	1044	conserve hypothetical protein		5732	6003	5490.42	5750	1.04728
ABZJ_03424	2055	Zn-dependent oligopeptidase	COG0339	12613	13209	6137.71	6427.74	1.04725
ABZJ_00215	501	conserve hypothetical protein	COG3012	3347	3505	6680.64	6996.01	1.04721
ABZJ_03311	567	conserved hypothetical protein	COG3187	4069	4261	7176.37	7514.99	1.04719
ABZJ_00135	774	FadB1x	COG1024	4563	4778	5895.35	6173.13	1.04712
ABZJ_00271	1398	ammonium transporter	COG0004	8152	8536	5831.19	6105.87	1.04711
ABZJ_01846	651	conserve hypothetical protein		554	580	850.998	890.937	1.04693
ABZJ_00628	1629	Acyl-CoA synthetase (AMP-forming)/AMP-acid ligase II	COG0318	10212	10691	6268.88	6562.92	1.04691
ABZJ_03578	642	Tfp pilus assembly protein PilN	COG3166	3952	4137	6155.76	6443.93	1.04681
ABZJ_01114	324	conserve hypothetical protein		2503	2620	7725.31	8086.42	1.04674
ABZJ_02235	903	LysR family transcriptional regulator	COG0583	5116	5355	5665.56	5930.23	1.04672
ABZJ_03791	1539	histidine ammonia-lyase (Histidase)	COG2986	9085	9509	5903.18	6178.69	1.04667
ABZJ_03618	1458	sensory histidine kinase in two-component regulatory system with OmpR	COG0642	8910	9325	6111.11	6395.75	1.04658
ABZJ_00333	369	conserve hypothetical protein		2537	2655	6875.34	7195.12	1.04651
ABZJ_00777	588	putative threonine efflux protein (RhtC)	COG1280	4131	4323	7025.51	7352.04	1.04648
ABZJ_00581	330	conserve hypothetical protein		2585	2705	7833.33	8196.97	1.04642
ABZJ_00523	2145	phosphotransacetylase	COG0280	13021	13624	6070.4	6351.52	1.04631
ABZJ_03858	1044	RND type efflux pump involved in aminoglycoside resistance	COG1638	6608	6914	6329.5	6622.61	1.04631
ABZJ_00632	1251	major facilitator superfamily permease	COG2814	8081	8455	6459.63	6758.59	1.04628
ABZJ_03118	633	chloramphenicol acetyltransferase	COG0110	4268	4465	6742.5	7053.71	1.04616
ABZJ_00818	735	3-oxoacyl-[acyl-carrier-protein] reductase	COG1028	4425	4629	6020.41	6297.96	1.0461
ABZJ_00398	1299	Beta-lactamase class C	COG1680	8310	8692	6397.23	6691.3	1.04597
ABZJ_03631	630	conserve hypothetical protein	COG3326	3856	4033	6120.63	6401.59	1.0459
ABZJ_00687	819	copper resistance protein B precursor	COG3667	4750	4968	5799.76	6065.93	1.04589
ABZJ_03233	576	conserve hypothetical protein		4140	4330	7187.5	7517.36	1.04589
ABZJ_03807	945	putative transporter, sodium/bile acid transporter family protein	COG0385	5906	6177	6249.74	6536.51	1.04589
ABZJ_03484	777	ABC-type transport system	COG0767	4712	4928	6064.35	6342.34	1.04584
ABZJ_01077	1335	D-serine dehydratase	COG3048	8243	8620	6174.53	6456.93	1.04574
ABZJ_02815	555	TetR family transcriptional regulator	COG1309	4090	4277	7369.37	7706.31	1.04572
ABZJ_03543	1035	lipase chaperone	COG5380	6654	6958	6428.99	6722.71	1.04569
ABZJ_00809	645	dethiobiotin synthetase (dethiobiotin synthase) (DTB synthetase) (DTBS)	COG0132	3770	3942	5844.96	6111.63	1.04562
ABZJ_03474	816	nucleoside-diphosphate-sugar epimerase	COG0451	5275	5515	6464.46	6758.58	1.0455
ABZJ_00855	1326	conserve hypothetical protein		8762	9160	6607.84	6907.99	1.04542
ABZJ_00384	2850	putative monovalent cation/H+ antiporter subunit A	COG1009	17527	18323	6149.82	6429.12	1.04542
ABZJ_03446	534	50S ribosomal protein L6	COG0097	3216	3362	6022.47	6295.88	1.0454
ABZJ_03706	768	conserve hypothetical protein		5353	5596	6970.05	7286.46	1.0454
ABZJ_02738	444	conserve hypothetical protein	COG2852	2996	3132	6747.75	7054.05	1.04539
ABZJ_00320	630	conserve hypothetical protein	COG1716	4076	4261	6469.84	6763.49	1.04539
ABZJ_01039	342	peptidyl-prolyl cis-trans isomerase	COG0545	2564	2680	7497.08	7836.26	1.04524
ABZJ_03457	276	30S ribosomal protein S19	COG0185	1615	1688	5851.45	6115.94	1.0452
ABZJ_03729	2190	TonB-dependent receptor protein	COG4774	13455	14063	6143.84	6421.46	1.04519
ABZJ_01520	285	conserve hypothetical protein	COG5470	2125	2221	7456.14	7792.98	1.04518
ABZJ_03691	651	putative two-component response regulator	COG2197	4458	4659	6847.93	7156.68	1.04509
ABZJ_00062	639	conserve hypothetical protein	COG1309	4221	4411	6605.63	6902.97	1.04501
ABZJ_03360	1902	conserve hypothetical protein	COG4121	10886	11376	5723.45	5981.07	1.04501
ABZJ_02840	1752	hypothetical protein		9931	10378	5668.38	5923.52	1.04501
ABZJ_03531	381	conserved hypothetical protein		3026	3162	7942.26	8299.21	1.04494
ABZJ_00647	846	pyrroline-5-carboxylate reductase	COG0345	5126	5356	6059.1	6330.97	1.04487
ABZJ_00355	795	Acyl-CoA thioesterase	COG1946	5353	5593	6733.33	7035.22	1.04483
ABZJ_02221	102	conserve hypothetical protein	COG4890	580	606	5686.27	5941.18	1.04483
ABZJ_00113	1230	3-oxoacyl-(acyl-carrier-protein) synthase	COG0304	6742	7044	5481.3	5726.83	1.04479
ABZJ_00681	846	esterase	COG0627	4868	5086	5754.14	6011.82	1.04478
ABZJ_00580	2625	leucyl-tRNA synthetase	COG0495	16180	16902	6163.81	6438.86	1.04462
ABZJ_00087	1044	WbjB	COG1086	6286	6566	6021.07	6289.27	1.04454
ABZJ_00489	237	50S ribosomal protein L28	COG0227	1732	1809	7308.02	7632.91	1.04446
ABZJ_02382	372	hypothetical protein		1980	2068	5322.58	5559.14	1.04444
ABZJ_00385	1383	ATP-binding protein	COG3950	9183	9590	6639.91	6934.2	1.04432
ABZJ_02208	672	ribose 5-phosphate isomerase	COG0120	4085	4266	6078.87	6348.21	1.04431
ABZJ_00081	1095	putative polysaccharide biosynthesis protein	COG2089	6865	7169	6269.41	6547.03	1.04428
ABZJ_03453	198	50S ribosomal protein L29	COG0255	1153	1204	5823.23	6080.81	1.04423
ABZJ_03790	1461	gamma-aminobutyrate permease	COG1113	8690	9074	5947.98	6210.81	1.04419
ABZJ_03705	933	peptide chain release factor 2	COG1186	6247	6523	6695.61	6991.43	1.04418
ABZJ_00199	543	putative acetyltransferase	COG4552	4528	4728	8338.86	8707.18	1.04417
ABZJ_00013	699	protein-disulfide isomerase	COG1651	4766	4976	6818.31	7118.74	1.04406
ABZJ_01124	552	N6-adenine-specific methylase	COG0742	3136	3274	5681.16	5931.16	1.04401
ABZJ_03797	1266	CobW/P47K family protein	COG0523	7524	7855	5943.13	6204.58	1.04399
ABZJ_p00024	534	conserve hypothetical protein	COG0456	5508	5750	10314.6	10767.8	1.04394
ABZJ_00301	1881	hydroxymethylpyrimidine moiety synthesis in thiamin biosynthesis	COG0422	11905	12428	6329.08	6607.12	1.04393
ABZJ_00114	702	short chain dehydrogenase family protein	COG0300	5019	5239	7149.57	7462.96	1.04383
ABZJ_00465	972	putative L-asparaginase I (AnsA)	COG0252	6000	6263	6172.84	6443.42	1.04383
ABZJ_00156	1230	conserve hypothetical protein	COG4399	8003	8353	6506.5	6791.06	1.04373
ABZJ_03472	2571	glycerol-3-phosphate O-acyltransferase	COG2937	16293	17005	6337.22	6614.16	1.0437
ABZJ_03101	1539	glycerol kinase	COG0554	9085	9482	5903.18	6161.14	1.0437
ABZJ_00827	582	peptidyl-tRNA hydrolase	COG0193	3759	3923	6458.76	6740.55	1.04363
ABZJ_00163	669	glutathione S-transferase	COG0625	4722	4928	7058.3	7366.22	1.04363
ABZJ_00584	1017	ketol-acid reductoisomerase	COG0059	5801	6054	5704.03	5952.8	1.04361
ABZJ_03702	1059	xenobiotic reductase	COG1902	6553	6838	6187.91	6457.03	1.04349
ABZJ_03622	600	imidazoleglycerol-phosphate dehydratase	COG0131	3748	3911	6246.67	6518.33	1.04349
ABZJ_00065	717	ribonuclease PH (RNase PH), tRNA nucleotidyltransferase	COG0689	4716	4921	6577.41	6863.32	1.04347
ABZJ_03374	1626	phosphatidylserine/phosphatidylglycerophosphate/cardiolipin synthase	COG1502	10448	10902	6425.58	6704.8	1.04345
ABZJ_00477	378	conserve hypothetical protein	COG1733	2902	3028	7677.25	8010.58	1.04342
ABZJ_00354	1809	nuclease subunit of the excinuclease complex	COG0322	11038	11517	6101.71	6366.5	1.0434
ABZJ_03709	1338	phosphoglucosamine mutase	COG1109	8399	8763	6277.28	6549.33	1.04334
ABZJ_03240	1137	acetylornithine deacetylase/succinyl-diaminopimelate desuccinylase	COG0624	7272	7586	6395.78	6671.94	1.04318
ABZJ_03735	1194	GGDEF family protein	COG2199	7518	7842	6296.48	6567.84	1.0431
ABZJ_03230	705	putative nitroreductase	COG0778	4479	4672	6353.19	6626.95	1.04309
ABZJ_00996	774	conserve hypothetical protein	COG4104	929	969	1200.26	1251.94	1.04306
ABZJ_00766	888	LysR family transcriptional regulator	COG0583	5580	5820	6283.78	6554.05	1.04301
ABZJ_00499	843	thymidylate synthase	COG0207	5530	5767	6559.91	6841.04	1.04286
ABZJ_03822	537	putative peptidase	COG0739	3343	3486	6225.33	6491.62	1.04278
ABZJ_03188	627	conserve hypothetical protein	COG0204	3934	4102	6274.32	6542.26	1.0427
ABZJ_03580	2556	putative penicillin binding protein (PonA)	COG5009	15647	16315	6121.67	6383.02	1.04269
ABZJ_03532	588	putative NADPH-quinone reductase (modulator of drug activity B)	COG2249	1008	1051	1714.29	1787.41	1.04266
ABZJ_03455	753	30S ribosomal protein S3	COG0092	4128	4304	5482.07	5715.8	1.04264
ABZJ_02407	1569	Acetyl-CoA acetyltransferase	COG0183	9183	9573	5852.77	6101.34	1.04247
ABZJ_03834	351	conserved hypothetical protein		3090	3221	8803.42	9176.64	1.04239
ABZJ_03633	759	imidazole glycerol phosphate synthase, cyclase subunit	COG0107	4461	4650	5877.47	6126.48	1.04237
ABZJ_03668	1545	transcriptional regulator	COG1167	9209	9598	5960.52	6212.3	1.04224
ABZJ_03083	495	transcription elongation factor GreB	COG0782	3362	3504	6791.92	7078.79	1.04224
ABZJ_00432	1347	multidrug ABC transporter	COG0534	8353	8705	6201.19	6462.51	1.04214
ABZJ_00093	876	UTP-glucose-1-phosphate uridylyltransferase	COG1210	5292	5515	6041.1	6295.66	1.04214
ABZJ_03626	732	1-(5-phosphoribosyl)-5-[(5-phosphoribosylamino)methylideneamino] imidazole-4-carboxamide isomerase	COG0106	4832	5035	6601.09	6878.42	1.04201
ABZJ_00386	1503	putative DNA helicase	COG0210	9075	9456	6037.92	6291.42	1.04198
ABZJ_00479	2637	topoisomerase IA	COG0550	16028	16700	6078.12	6332.95	1.04193
ABZJ_03494	1824	putative acyl-CoA dehydrogenase	COG1960	11358	11834	6226.97	6487.94	1.04191
ABZJ_03643	957	conserve hypothetical protein		6729	7011	7031.35	7326.02	1.04191
ABZJ_00527	621	bifunctional 4-hydroxy-2-oxoglutarate aldolase/2-dehydro-3-deoxyphosphogluconate aldolase	COG0800	4063	4233	6542.67	6816.43	1.04184
ABZJ_03382	984	pyridoxal phosphate biosynthesis protein	COG1995	6191	6450	6291.67	6554.88	1.04183
ABZJ_03581	825	23S ribosomal RNA G745 methyltransferase	COG2226	5104	5317	6186.67	6444.85	1.04173
ABZJ_03371	1224	conserve hypothetical protein	COG2199	8009	8343	6543.3	6816.18	1.0417
ABZJ_03061	225	putative lipoprotein (LppL)		1703	1774	7568.89	7884.44	1.04169
ABZJ_00212	624	conserve hypothetical protein	COG1611	4440	4625	7115.38	7411.86	1.04167
ABZJ_00379	402	ribosome-binding factor A	COG0858	2496	2600	6208.96	6467.66	1.04167
ABZJ_00235	120	conserve hypothetical protein		769	801	6408.33	6675	1.04161
ABZJ_00556	1584	histidine ammonia-lyase	COG2986	9500	9895	5997.47	6246.84	1.04158
ABZJ_01889	306	conserve hypothetical protein	COG3100	1927	2007	6297.39	6558.82	1.04152
ABZJ_00546	1146	conserve hypothetical protein	COG1520	7204	7503	6286.21	6547.12	1.0415
ABZJ_03409	477	metal-dependent hydrolase	COG0319	3403	3544	7134.17	7429.77	1.04143
ABZJ_01050	801	dehydrogenase	COG1028	4515	4702	5636.7	5870.16	1.04142
ABZJ_02179	1356	major facilitator superfamily permease	COG2271	7287	7588	5373.89	5595.87	1.04131
ABZJ_02465	507	host factor I for bacteriophage Q beta replication, a growth-related protein	COG1923	3129	3258	6171.6	6426.04	1.04123
ABZJ_00179	537	membrane-bound ATP synthase, F1 sector, delta-subunit	COG0712	3520	3665	6554.93	6824.95	1.04119
ABZJ_03854	1233	tyrosyl-tRNA synthetase	COG0162	8092	8425	6562.85	6832.93	1.04115
ABZJ_00394	507	conserve hypothetical protein		3383	3522	6672.58	6946.75	1.04109
ABZJ_00296	1197	cell division protein, stabililzes FtsZ ring	COG0772	7474	7781	6243.94	6500.42	1.04108
ABZJ_03703	303	ArsR family transcriptional regulator	COG0640	1875	1952	6188.12	6442.24	1.04107
ABZJ_03569	897	conserve hypothetical protein	COG3687	5995	6241	6683.39	6957.64	1.04103
ABZJ_03475	2046	RecG-like helicase	COG1200	11874	12361	5803.52	6041.54	1.04101
ABZJ_00782	873	nucleoside phosphorylase	COG0775	5429	5651	6218.79	6473.08	1.04089
ABZJ_00227	777	class II aldolase/adducin domain protein	COG0235	4990	5194	6422.14	6684.68	1.04088
ABZJ_01563	1803	Acyl-CoA dehydrogenase	COG1960	10343	10765	5736.55	5970.6	1.0408
ABZJ_00098	129	hypothetical protein		1373	1429	10643.4	11077.5	1.04079
ABZJ_00371	861	Type II secretory pathway, prepilin signal peptidase PulO	COG1989	5398	5618	6269.45	6524.97	1.04076
ABZJ_00519	1314	ATP-dependent protease ATP-binding subunit ClpX	COG1219	8631	8982	6568.49	6835.62	1.04067
ABZJ_03655	888	conserve hypothetical protein		5644	5873	6355.86	6613.74	1.04057
ABZJ_00037	327	conserved hypothetical protein		2885	3002	8822.63	9180.43	1.04055
ABZJ_00612	789	enoyl-CoA hydratase/carnithine racemase	COG1024	5009	5212	6348.54	6605.83	1.04053
ABZJ_00524	1263	acetate kinase (propionate kinase)	COG0282	8122	8451	6430.72	6691.21	1.04051
ABZJ_00600	510	conserve hypothetical protein		3262	3394	6396.08	6654.9	1.04047
ABZJ_00366	1311	conserve hypothetical protein	COG5010	8954	9316	6829.9	7106.03	1.04043
ABZJ_03692	738	NADH-dependent FMN reductase	COG0431	4850	5046	6571.82	6837.4	1.04041
ABZJ_03003	462	peroxiredoxin	COG1225	3218	3348	6965.37	7246.75	1.0404
ABZJ_00343	777	conserve hypothetical protein		5127	5334	6598.46	6864.86	1.04037
ABZJ_03738	552	conserve hypothetical protein		3599	3744	6519.93	6782.61	1.04029
ABZJ_03745	1158	2-polyprenyl-6-methoxyphenol hydroxylase	COG0654	7025	7308	6066.49	6310.88	1.04028
ABZJ_00463	1026	AraC-type DNA-binding domain-containing protein	COG2207	6355	6611	6193.96	6443.47	1.04028
ABZJ_01910	792	conserve hypothetical protein	COG0730	4871	5067	6150.25	6397.73	1.04024
ABZJ_01301	972	conserve hypothetical protein	COG3687	6102	6347	6277.78	6529.84	1.04015
ABZJ_03686	693	conserve hypothetical protein		4867	5062	7023.09	7304.47	1.04007
ABZJ_00641	297	integration host factor subunit alpha	COG0776	1922	1999	6471.38	6730.64	1.04006
ABZJ_00230	711	transposase protein A		4944	5142	6953.59	7232.07	1.04005
ABZJ_00490	1449	NAD-dependent aldehyde dehydrogenase	COG1012	9464	9843	6531.4	6792.96	1.04005
ABZJ_00540	1233	conserve hypothetical protein	COG0820	7916	8233	6420.11	6677.21	1.04005
ABZJ_02425	1113	putative outer membrane protein	COG3047	6675	6942	5997.3	6237.2	1.04
ABZJ_03346	1038	S-adenosylmethionine:tRNA-ribosyltransferase-isomerase (queuine synthetase)	COG0809	6239	6488	6010.6	6250.48	1.03991
ABZJ_03863	558	putative DedA family protein	COG0586	4191	4358	7510.75	7810.04	1.03985
ABZJ_00147	1866	UDP-glucose 4-epimerase	COG0451	11600	12061	6216.51	6463.56	1.03974
ABZJ_00760	1890	NADH dehydrogenase I chain L	COG1009	11201	11645	5926.46	6161.38	1.03964
ABZJ_03404	987	malate dehydrogenase	COG0039	6412	6666	6496.45	6753.8	1.03961
ABZJ_03262	594	putative 3-methyladenine DNA glycosylase	COG2094	4094	4256	6892.26	7164.98	1.03957
ABZJ_02481	2649	aconitate hydratase 2	COG1049	15671	16291	5915.82	6149.87	1.03956
ABZJ_00414	840	magnesium and cobalt efflux protein	COG4535	5637	5860	6710.71	6976.19	1.03956
ABZJ_03221	519	conserve hypothetical protein		3312	3443	6381.5	6633.91	1.03955
ABZJ_00607	1455	pyridine nucleotide transhydrogenase, beta subunit	COG1282	8403	8735	5775.26	6003.44	1.03951
ABZJ_03296	579	putative phosphatase	COG2365	3696	3842	6383.42	6635.58	1.0395
ABZJ_03629	312	putative polyketide synthesis monooxygenase	COG2329	2026	2106	6493.59	6750	1.03949
ABZJ_00216	645	conserve hypothetical protein	COG2860	4310	4480	6682.17	6945.74	1.03944
ABZJ_02606	540	putative bacteriophage protein		3052	3172	5651.85	5874.07	1.03932
ABZJ_03737	768	conserve hypothetical protein		4835	5025	6295.57	6542.97	1.0393
ABZJ_03726	1098	UDP-N-acetylglucosamine:N-acetylmuramyl-(pentapeptide) pyrophosphoryl-undecaprenol N-acetylglucosamine transferase	COG0707	6597	6856	6008.2	6244.08	1.03926
ABZJ_02918	705	putative isochorismatase	COG3433	4612	4793	6541.84	6798.58	1.03925
ABZJ_03002	687	ATPase	COG2102	4591	4771	6682.68	6944.69	1.03921
ABZJ_02728	537	conserve hypothetical protein	COG2274	3404	3537	6338.92	6586.59	1.03907
ABZJ_00346	717	conserve hypothetical protein		5351	5560	7463.04	7754.53	1.03906
ABZJ_00928	186	conserve hypothetical protein		999	1038	5370.97	5580.65	1.03904
ABZJ_01321	423	conserve hypothetical protein	COG1765	3209	3334	7586.29	7881.8	1.03895
ABZJ_02613	1317	putative bacteriophage protein	COG3566	8293	8616	6296.89	6542.14	1.03895
ABZJ_00534	1020	Beta-glucosidase-related glycosidase	COG1472	6319	6565	6195.1	6436.27	1.03893
ABZJ_03683	1782	putative GGDEF family protein	COG2199	11664	12118	6545.45	6800.22	1.03892
ABZJ_03784	1839	glucosamine 6-phosphate synthetase	COG0449	11318	11758	6154.43	6393.69	1.03888
ABZJ_01314	114	conserve hypothetical protein		954	991	8368.42	8692.98	1.03878
ABZJ_03055	933	electron transfer flavoprotein alpha-subunit	COG2025	5598	5815	6000	6232.58	1.03876
ABZJ_02718	804	ribosomal protein S2	COG0052	4965	5157	6175.37	6414.18	1.03867
ABZJ_01658	522	chromate transporter	COG2059	3110	3230	5957.85	6187.74	1.03859
ABZJ_03323	447	conserve hypothetical protein		3473	3607	7769.57	8069.35	1.03858
ABZJ_00699	1407	succinate dehydrogenase/fumarate reductase, flavoprotein subunit	COG1053	7366	7650	5235.25	5437.1	1.03856
ABZJ_01407	642	putative transcriptional regulator	COG1309	4385	4554	6830.22	7093.46	1.03854
ABZJ_00565	1227	3-oxoacyl-(acyl-carrier-protein) synthase	COG0304	7194	7471	5863.08	6088.83	1.0385
ABZJ_02883	2172	major facilitator superfamily permease		13202	13710	6078.27	6312.15	1.03848
ABZJ_00955	906	conserve hypothetical protein		5720	5940	6313.47	6556.29	1.03846
ABZJ_01133	1110	heat shock protein	COG3187	7210	7487	6495.5	6745.05	1.03842
ABZJ_00472	936	lauroyl/myristoyl acyltransferase	COG1560	6509	6759	6954.06	7221.15	1.03841
ABZJ_02898	963	putative periplasmic protease	COG0616	6224	6463	6463.14	6711.32	1.0384
ABZJ_03279	1644	sulfite reductase, beta subunit (hemoprotein)	COG0155	10366	10764	6305.35	6547.45	1.03839
ABZJ_01433	303	conserve hypothetical protein		2475	2570	8168.32	8481.85	1.03838
ABZJ_03696	543	putative isochorismatase	COG1335	3860	4008	7108.66	7381.22	1.03834
ABZJ_00311	945	porphobilinogen deaminase (PBG) (hydroxymethylbilane synthase) (HMBS) (Pre-uroporphyrinogen synthase)	COG0181	5584	5798	5908.99	6135.45	1.03832
ABZJ_03764	711	positive response regulator for the pho regulon, autophosphorylates and phosphorylates sensor PhoR	COG0745	4266	4429	6000	6229.25	1.03821
ABZJ_01281	690	hypothetical protein		3519	3653	5100	5294.2	1.03808
ABZJ_02717	876	elongation factor Ts	COG0264	5334	5537	6089.04	6320.78	1.03806
ABZJ_03788	954	arginase/agmatinase/formimionoglutamate hydrolase	COG0010	5860	6083	6142.56	6376.31	1.03805
ABZJ_00637	504	histone acetyltransferase HPA2		3786	3930	7511.9	7797.62	1.03803
ABZJ_01580	429	conserve hypothetical protein		2893	3003	6743.59	7000	1.03802
ABZJ_02053	501	histone acetyltransferase HPA2	COG0456	2815	2922	5618.76	5832.34	1.03801
ABZJ_00044	2838	isoleucyl-tRNA synthetase	COG0060	16797	17435	5918.6	6143.41	1.03798
ABZJ_00002	2469	DNA gyrase, B subunit	COG0187	14852	15415	6015.39	6243.42	1.03791
ABZJ_00605	1128	pyridine nucleotide transhydrogenase (proton pump), alpha subunit (part1)	COG3288	6662	6914	5906.03	6129.43	1.03783
ABZJ_01052	1212	putative NAD(FAD)-dependent dehydrogenase	COG1251	7207	7479	5946.37	6170.79	1.03774
ABZJ_03589	924	S-adenosylmethionine methyltransferase	COG0275	5732	5948	6203.46	6437.23	1.03768
ABZJ_01621	126	conserve hypothetical protein		1063	1103	8436.51	8753.97	1.03763
ABZJ_00151	843	ParA family ATPase	COG1192	5489	5694	6511.27	6754.45	1.03735
ABZJ_02086	819	metal-dependent hydrolase of the TIM-barrel fold	COG3618	4474	4641	5462.76	5666.67	1.03733
ABZJ_00387	774	bifunctional protein	COG0139	5117	5308	6611.11	6857.88	1.03733
ABZJ_00168	921	iron-dependent peroxidase	COG2837	6334	6570	6877.31	7133.55	1.03726
ABZJ_03723	855	cell division protein (in growth of wall at septum)	COG1589	5376	5576	6287.72	6521.64	1.0372
ABZJ_01668	429	peptide methionine sulfoxide reductase	COG0229	2557	2652	5960.37	6181.82	1.03715
ABZJ_03796	1113	putative acyltransferase	COG1835	7760	8048	6972.15	7230.91	1.03711
ABZJ_03841	1296	uracil transport protein	COG2233	8627	8947	6656.64	6903.55	1.03709
ABZJ_03582	333	conserve hypothetical protein		2211	2293	6639.64	6885.89	1.03709
ABZJ_00762	1497	NADH dehydrogenase I chain N	COG1007	351	364	234.469	243.153	1.03704
ABZJ_03111	651	cell division protein (filamentous temperature sensitivity, 23S rRNA U2552 ribose 2'-O-methyltransferase, SAM-dependent)	COG0293	4401	4564	6760.37	7010.75	1.03704
ABZJ_00715	660	TetR family transcriptional regulator	COG1309	4566	4735	6918.18	7174.24	1.03701
ABZJ_03680	2832	excinuclease ATPase subunit	COG0178	16528	17136	5836.16	6050.85	1.03679
ABZJ_00658	561	anti-anti-sigma regulatory factor (antagonist of anti-sigma factor)	COG1366	3945	4090	7032.09	7290.55	1.03676
ABZJ_00410	549	Type II secretory pathway, pseudopilin PulG	COG2165	4136	4288	7533.7	7810.56	1.03675
ABZJ_03730	669	orotate phosphoribosyltransferase	COG0461	4136	4288	6182.36	6409.57	1.03675
ABZJ_03465	1548	nucleotide triphosphate hydrolase domain-containing protein	COG0433	9773	10132	6313.31	6545.22	1.03673
ABZJ_00006	135	50S ribosomal protein L34	COG0230	1444	1497	10696.3	11088.9	1.0367
ABZJ_02159	135	conserve hypothetical protein		1553	1610	11503.7	11925.9	1.0367
ABZJ_00935	765	phage replication protein, putative	COG1484	4225	4380	5522.88	5725.49	1.03669
ABZJ_01221	168	conserve hypothetical protein		1698	1760	10107.1	10476.2	1.03651
ABZJ_02452	1191	putative transcriptional regulator	COG3284	6857	7107	5757.35	5967.25	1.03646
ABZJ_01656	903	transcriptional regulator	COG0583	5553	5755	6149.5	6373.2	1.03638
ABZJ_03688	369	conserve hypothetical protein	COG3162	2589	2683	7016.26	7271	1.03631
ABZJ_03616	2385	conserve hypothetical protein	COG2183	14473	14998	6068.34	6288.47	1.03627
ABZJ_00837	552	conserve hypothetical protein	COG0655	3706	3840	6713.77	6956.52	1.03616
ABZJ_00123	468	branched chain amino acid ABC transporter	COG1522	3209	3325	6856.84	7104.7	1.03615
ABZJ_03318	1782	acyl-CoA dehydrogenase	COG1960	10817	11208	6070.15	6289.56	1.03615
ABZJ_02848	357	hypothetical protein		1965	2036	5504.2	5703.08	1.03613
ABZJ_00438	3333	ribonuclease G and E	COG1530	20292	21025	6088.21	6308.13	1.03612
ABZJ_00400	270	30S ribosomal protein S15	COG0184	2049	2123	7588.89	7862.96	1.03612
ABZJ_01808	666	nucleoside-diphosphate-sugar epimerase	COG0702	4182	4333	6279.28	6506.01	1.03611
ABZJ_01318	786	Zn-dependent protease with chaperone function	COG4783	4939	5117	6283.72	6510.18	1.03604
ABZJ_03364	423	Acyl-CoA hydrolase	COG1607	2501	2591	5912.53	6125.3	1.03599
ABZJ_00222	528	inorganic pyrophosphatase	COG0221	3929	4070	7441.29	7708.33	1.03589
ABZJ_03469	951	metal-dependent hydrolase	COG3687	6438	6669	6769.72	7012.62	1.03588
ABZJ_02454	1437	amino acid transporter	COG0833	8237	8532	5732.08	5937.37	1.03581
ABZJ_03242	4521	chemotaxis protein histidine kinase	COG0643	27510	28495	6084.94	6302.81	1.03581
ABZJ_00187	1215	MFS family transporter	COG2814	8143	8434	6702.06	6941.56	1.03574
ABZJ_03383	429	50S ribosomal protein L13	COG0102	2913	3017	6790.21	7032.63	1.0357
ABZJ_03542	906	pseudouridine synthase	COG0130	5576	5775	6154.53	6374.17	1.03569
ABZJ_02171	468	conserved hypothetical protein		3478	3602	7431.62	7696.58	1.03565
ABZJ_03837	3126	Acr family drug resistance transporter	COG0841	18692	19358	5979.53	6192.58	1.03563
ABZJ_03781	918	thiamin-monophosphate kinase	COG0611	5367	5558	5846.41	6054.47	1.03559
ABZJ_03603	174	conserve hypothetical protein		1799	1863	10339.1	10706.9	1.03558
ABZJ_03375	810	1-acyl-sn-glycerol-3-phosphate acyltransferase	COG0204	5314	5503	6560.49	6793.83	1.03557
ABZJ_01452	402	conserve hypothetical protein	COG4460	2784	2883	6925.37	7171.64	1.03556
ABZJ_00834	1158	DNA uptake lipoprotein	COG4105	7562	7830	6530.22	6761.66	1.03544
ABZJ_01792	423	putative biopolymer transport protein (EXBD-like)	COG0848	2346	2429	5546.1	5742.32	1.03538
ABZJ_00604	927	DMT family permease	COG5006	6250	6471	6742.18	6980.58	1.03536
ABZJ_03298	1287	folylpolyglutamate synthase	COG0285	7723	7995	6000.78	6212.12	1.03522
ABZJ_00467	1245	conserve hypothetical protein	COG3170	7978	8258	6408.03	6632.93	1.0351
ABZJ_03253	357	conserve hypothetical protein	COG3189	3021	3127	8462.18	8759.1	1.03509
ABZJ_00153	591	conserve hypothetical protein	COG1280	3914	4051	6622.67	6854.48	1.035
ABZJ_03632	1005	homoserine kinase	COG2334	5801	6004	5772.14	5974.13	1.03499
ABZJ_00442	675	phosphatase	COG0546	4162	4307	6165.93	6380.74	1.03484
ABZJ_03329	1029	glycosyltransferase		6747	6982	6556.85	6785.23	1.03483
ABZJ_02939	483	FKBP-type peptidyl-prolyl cis-trans isomerase	COG1047	3621	3747	7496.89	7757.76	1.0348
ABZJ_00579	525	putative minor lipoprotein	COG2980	3251	3364	6192.38	6407.62	1.03476
ABZJ_03489	1905	deoxyxylulose-5-phosphate synthase	COG1154	11529	11929	6051.97	6261.94	1.0347
ABZJ_03365	438	Thiol-disulfide isomerase	COG3118	2566	2655	5858.45	6061.64	1.03468
ABZJ_02944	390	IS66 Orf2 family protein	COG3436	2627	2718	6735.9	6969.23	1.03464
ABZJ_03273	1071	Outer membrane protein	COG2885	7080	7325	6610.64	6839.4	1.0346
ABZJ_03838	1101	membrane-fusion protein	COG0845	6705	6937	6089.92	6300.64	1.0346
ABZJ_03434	1491	flavoprotein	COG2072	9859	10200	6612.34	6841.05	1.03459
ABZJ_00109	603	conserve hypothetical protein		3627	3752	6014.93	6222.22	1.03446
ABZJ_00067	2169	phospholipase C	COG3511	12714	13152	5861.69	6063.62	1.03445
ABZJ_00178	471	membrane-bound ATP synthase, F0 sector, subunit b	COG0711	2905	3005	6167.73	6380.04	1.03442
ABZJ_00427	333	putative type III effector HopPmaJ		2764	2859	8300.3	8585.59	1.03437
ABZJ_00360	2100	conserve hypothetical protein	COG1289	13590	14057	6471.43	6693.81	1.03436
ABZJ_03130	891	succinyl-CoA synthetase subunit alpha	COG0074	5572	5763	6253.65	6468.01	1.03428
ABZJ_02689	330	putative multidrug resistance efflux protein	COG2076	2483	2568	7524.24	7781.82	1.03423
ABZJ_00279	1449	aminopeptidase A	COG0260	8765	9065	6049	6256.04	1.03423
ABZJ_00533	843	O-methyltransferase	COG3315	5885	6086	6981.02	7219.45	1.03415
ABZJ_00559	2316	exporter	COG4258	14131	14613	6101.47	6309.59	1.03411
ABZJ_03687	1737	putative sodium:solute symporter	COG4147	10458	10814	6020.73	6225.68	1.03404
ABZJ_00702	1311	major facilitator superfamily permease	COG2814	7801	8066	5950.42	6152.56	1.03397
ABZJ_03574	570	shikimate kinase	COG0703	3481	3599	6107.02	6314.04	1.0339
ABZJ_01291	840	dihydropteroate synthetase type 1	COG0294	3431	3547	4084.52	4222.62	1.03381
ABZJ_01523	792	alpha/beta superfamily hydrolase/acyltransferase	COG0596	4207	4349	5311.87	5491.16	1.03375
ABZJ_02167	813	regulatory protein for pca operon (activator)	COG1414	4711	4870	5794.59	5990.16	1.03375
ABZJ_02783	861	siderophore-interacting protein	COG2375	5100	5272	5923.34	6123.11	1.03373
ABZJ_03840	2787	phosphoenolpyruvate carboxylase	COG2352	17022	17596	6107.64	6313.6	1.03372
ABZJ_01850	600	fructose-2,6-bisphosphatase	COG0406	3440	3556	5733.33	5926.67	1.03372
ABZJ_03783	1365	N-acetylglucosamine-1-phosphate uridyltransferase	COG1207	8278	8557	6064.47	6268.86	1.0337
ABZJ_00736	945	conserve hypothetical protein		5708	5900	6040.21	6243.39	1.03364
ABZJ_00127	1440	amino acid APC transporter	COG1113	10825	11188	7517.36	7769.44	1.03353
ABZJ_01812	357	conserve hypothetical protein		2667	2756	7470.59	7719.89	1.03337
ABZJ_01596	960	response regulator	COG3706	5583	5769	5815.62	6009.38	1.03332
ABZJ_03274	516	Tfp pilus assembly protein FimT	COG4970	4175	4314	8091.09	8360.47	1.03329
ABZJ_03525	468	Holliday junction resolvase-like secreted endonuclease	COG4741	3066	3168	6551.28	6769.23	1.03327
ABZJ_00202	567	NADPH-dependent fmn reductase	COG0655	3938	4069	6945.33	7176.37	1.03327
ABZJ_03032	1071	phosphoribosylaminoimidazole synthetase	COG0150	6494	6710	6063.49	6265.17	1.03326
ABZJ_00050	798	alkanesulfonate ABC transporter membrane protein	COG0600	4601	4754	5765.66	5957.39	1.03325
ABZJ_01449	882	ABC-type nitrate/sulfonate/bicarbonate transport system, ATPase component	COG1116	4815	4975	5459.18	5640.59	1.03323
ABZJ_02693	786	lysine/arginine/ornithine/histidine ABC transporter periplasmic substrate-binding protein	COG0834	5270	5445	6704.83	6927.48	1.03321
ABZJ_03317	1803	Acyl-CoA dehydrogenase	COG1960	11515	11897	6386.58	6598.45	1.03317
ABZJ_03667	1293	4-aminobutyrate aminotransferase, PLP-dependent	COG0160	7416	7662	5735.5	5925.75	1.03317
ABZJ_02990	1008	sulfate ABC transporter periplasmic substrate-binding protein	COG1613	6075	6276	6026.79	6226.19	1.03309
ABZJ_03681	1455	conserve hypothetical protein		10113	10447	6950.52	7180.07	1.03303
ABZJ_01463	768	putative outer membrane lipoprotein	COG2885	4275	4416	5566.41	5750	1.03298
ABZJ_00725	2412	glucose dehydrogenase	COG4993	13130	13563	5443.62	5623.13	1.03298
ABZJ_03288	861	alpha-beta hydrolase family esterase	COG4667	5045	5211	5859.47	6052.26	1.0329
ABZJ_03548	306	30S ribosomal protein S16	COG0228	1949	2013	6369.28	6578.43	1.03284
ABZJ_00676	627	putative MutT/nudix family protein	COG0494	3779	3903	6027.11	6224.88	1.03281
ABZJ_01019	441	conserve hypothetical protein	COG2832	1617	1670	3666.67	3786.85	1.03278
ABZJ_03763	672	TetR family transcriptional regulator	COG1309	4517	4665	6721.73	6941.96	1.03277
ABZJ_00130	912	LysR family transcriptional regulator	COG0583	5801	5991	6360.75	6569.08	1.03275
ABZJ_00445	678	conserve hypothetical protein	COG4291	4734	4889	6982.3	7210.91	1.03274
ABZJ_03057	927	site-specific recombinase XerC	COG4973	6175	6377	6661.27	6879.18	1.03271
ABZJ_00258	1488	sul1delta fusion protein	COG0659	5044	5209	3389.78	3500.67	1.03271
ABZJ_01056	795	putative short-chain dehydrogenase	COG1028	4739	4894	5961.01	6155.97	1.03271
ABZJ_00800	2076	DNA ligase	COG0272	12384	12789	5965.32	6160.4	1.0327
ABZJ_01294	606	Transposase		2175	2246	3589.11	3706.27	1.03264
ABZJ_00485	534	conserve hypothetical protein		3774	3897	7067.42	7297.75	1.03259
ABZJ_02177	726	protocatechuate 3,4-dioxygenase beta subunit	COG3485	4084	4217	5625.34	5808.54	1.03257
ABZJ_03698	576	conserve hypothetical protein	COG3152	4270	4409	7413.19	7654.51	1.03255
ABZJ_00659	969	putative two-component response regulator	COG2208	6759	6979	6975.23	7202.27	1.03255
ABZJ_00962	1131	conserve hypothetical protein		6719	6937	5940.76	6133.51	1.03245
ABZJ_03819	738	conserve hypothetical protein	COG0412	5367	5541	7272.36	7508.13	1.03242
ABZJ_00443	696	putative transcriptional regulator	COG2378	4844	5001	6959.77	7185.34	1.03241
ABZJ_00571	1059	GTPase	COG1162	6757	6976	6380.55	6587.35	1.03241
ABZJ_02600	228	hypothetical protein		1577	1628	6916.67	7140.35	1.03234
ABZJ_00157	1569	GMP synthetase (glutamine aminotransferase)	COG0519	10128	10455	6455.07	6663.48	1.03229
ABZJ_03415	1248	putative ribonuclease (Rbn)	COG1295	8199	8463	6569.71	6781.25	1.0322
ABZJ_00918	372	conserve hypothetical protein		2516	2597	6763.44	6981.18	1.03219
ABZJ_00474	1911	ABC transporter ATPase	COG0488	11843	12224	6197.28	6396.65	1.03217
ABZJ_02225	555	putative oxidoreductase	COG3560	3639	3756	6556.76	6767.57	1.03215
ABZJ_01012	570	RNA polymerase sigma factor FecI	COG1595	3299	3405	5787.72	5973.68	1.03213
ABZJ_03141	1275	citrate synthase	COG0372	7497	7737	5880	6068.24	1.03201
ABZJ_03176	585	putative tellurite resistance protein-related protein	COG0275	4531	4676	7745.3	7993.16	1.032
ABZJ_03550	483	pilin like competence factor	COG4968	3095	3194	6407.87	6612.84	1.03199
ABZJ_03148	1887	sigma D (sigma 70) factor of RNA polymerase, major sigma factor during exponential growth	COG0568	11149	11505	5908.32	6096.98	1.03193
ABZJ_01567	903	isopropylmalate/homocitrate/citramalate synthase	COG0119	5058	5219	5601.33	5779.62	1.03183
ABZJ_03353	1254	bifunctional protein	COG0452	7202	7431	5743.22	5925.84	1.0318
ABZJ_02437	339	conserve hypothetical protein		2705	2791	7979.35	8233.04	1.03179
ABZJ_00218	2220	DNA topoisomerase IV, A subunit	COG0188	13685	14120	6164.41	6360.36	1.03179
ABZJ_03370	462	conserve hypothetical protein		3558	3671	7701.3	7945.89	1.03176
ABZJ_02838	99	hypothetical protein		567	585	5727.27	5909.09	1.03175
ABZJ_03417	840	AraC family transcriptional regulator	COG2207	5388	5559	6414.29	6617.86	1.03174
ABZJ_03114	588	conserve hypothetical protein	COG3264	4444	4585	7557.82	7797.62	1.03173
ABZJ_03038	723	outer membrane lipoproteins ABC transporter ATP-binding protein	COG1136	4287	4423	5929.46	6117.57	1.03172
ABZJ_02865	942	hypothetical protein		5688	5868	6038.22	6229.3	1.03165
ABZJ_03302	1050	AraC-type DNA-binding domain-containing protein	COG2207	6669	6880	6351.43	6552.38	1.03164
ABZJ_00273	1086	pyrimidine deaminase	COG0117	6167	6362	5678.64	5858.2	1.03162
ABZJ_02837	219	hypothetical protein	COG1734	1266	1306	5780.82	5963.47	1.0316
ABZJ_00120	381	conserve hypothetical protein	COG4922	2544	2624	6677.17	6887.14	1.03145
ABZJ_03265	462	conserve hypothetical protein	COG2105	3117	3215	6746.75	6958.87	1.03144
ABZJ_03066	1002	putative lysyl-tRNA synthetase (lysine--tRNA ligase)(PoxA)	COG2269	5726	5906	5714.57	5894.21	1.03144
ABZJ_03652	1002	oxidoreductase	COG0667	5731	5911	5719.56	5899.2	1.03141
ABZJ_00883	1149	conserve hypothetical protein		6595	6802	5739.77	5919.93	1.03139
ABZJ_01338	1587	alkyl hydroperoxide reductase subunit, FAD/NAD(P)-binding, detoxification of hydroperoxides	COG3634	9440	9736	5948.33	6134.85	1.03136
ABZJ_03782	516	phosphatidylglycerophosphatase A	COG1267	3287	3390	6370.16	6569.77	1.03134
ABZJ_00747	1650	Signal transduction histidine kinase	COG0642	9800	10107	5939.39	6125.45	1.03133
ABZJ_02552	705	transposase	COG3316	1405	1449	1992.91	2055.32	1.03132
ABZJ_00402	1212	CorA-like Mg2+ transporter family protein	COG0598	8360	8621	6897.69	7113.04	1.03122
ABZJ_00184	600	conserve hypothetical protein		4391	4528	7318.33	7546.67	1.0312
ABZJ_01302	831	putative short-chain dehydrogenase	COG0300	4712	4859	5670.28	5847.17	1.0312
ABZJ_00781	1230	ATPase	COG0489	7535	7770	6126.02	6317.07	1.03119
ABZJ_01254	1359	argininosuccinate synthase	COG0137	7572	7808	5571.74	5745.4	1.03117
ABZJ_02986	417	conserve hypothetical protein	COG2050	2889	2979	6928.06	7143.88	1.03115
ABZJ_03809	894	dihydrodipicolinate synthase	COG0329	5843	6025	6535.79	6739.37	1.03115
ABZJ_03146	207	conserve hypothetical protein		1830	1887	8840.58	9115.94	1.03115
ABZJ_03848	144	conserved hypothetical protein		1124	1159	7805.56	8048.61	1.03114
ABZJ_00541	777	Tfp pilus assembly protein PilF	COG3063	4823	4973	6207.21	6400.26	1.0311
ABZJ_03304	996	conserve hypothetical protein		6224	6417	6249	6442.77	1.03101
ABZJ_00902	2031	gamma-glutamyltransferase	COG0405	10851	11187	5342.69	5508.12	1.03096
ABZJ_02424	132	conserve hypothetical protein		1359	1401	10295.5	10613.6	1.03091
ABZJ_00419	1005	conserve hypothetical protein		6893	7106	6858.71	7070.65	1.0309
ABZJ_00751	678	NADH dehydrogenase subunit B	COG0377	4274	4406	6303.83	6498.53	1.03088
ABZJ_02818	141	conserve hypothetical protein		1557	1605	11042.6	11383	1.03083
ABZJ_01781	1674	30S ribosomal protein S1	COG0539	9712	10011	5801.67	5980.29	1.03079
ABZJ_01848	519	adenosyl cobinamide kinase/adenosyl cobinamide phosphate guanylyltransferase	COG2087	2635	2716	5077.07	5233.14	1.03074
ABZJ_00228	1434	Bacterial regulatory protein, gntR family protein	COG1167	9179	9461	6400.98	6597.63	1.03072
ABZJ_02896	642	conserve hypothetical protein	COG3647	4396	4531	6847.35	7057.63	1.03071
ABZJ_03432	258	conserve hypothetical protein	COG2938	1956	2016	7581.4	7813.95	1.03067
ABZJ_00219	1680	acyl-CoA synthetase (long-chain-fatty-acid--CoA ligase)	COG0318	10402	10721	6191.67	6381.55	1.03067
ABZJ_03811	720	phosphoribosylaminoimidazole-succinocarboxamide synthase	COG0152	5055	5210	7020.83	7236.11	1.03066
ABZJ_00552	555	putative membrane protein	COG4648	3295	3396	5936.94	6118.92	1.03065
ABZJ_03567	1083	beta-propeller domain-containing protein	COG1512	6239	6430	5760.85	5937.21	1.03061
ABZJ_02749	1056	anthranilate phosphoribosyltransferase	COG0547	6298	6490	5964.02	6145.83	1.03049
ABZJ_03019	1347	Type V secretory pathway, adhesin AidA	COG1196	7875	8115	5846.33	6024.5	1.03048
ABZJ_03552	819	putative type IV fimbrial biogenesis protein		4934	5084	6024.42	6207.57	1.0304
ABZJ_02357	756	conserve hypothetical protein		4675	4817	6183.86	6371.69	1.03037
ABZJ_00609	432	conserve hypothetical protein	COG0799	3195	3292	7395.83	7620.37	1.03036
ABZJ_01503	774	enoyl-CoA hydratase/carnithine racemase	COG1024	3986	4107	5149.87	5306.2	1.03036
ABZJ_03491	1005	coproporphyrinogen III oxidase	COG0408	6295	6486	6263.68	6453.73	1.03034
ABZJ_03395	1224	putative acyl coenzyme A dehydrogenase	COG1960	7649	7881	6249.18	6438.73	1.03033
ABZJ_00287	1047	D-alanyl-D-alanine endopeptidase, penicillin-binding protein 7 and penicillin-binding protein 8	COG1686	6795	7001	6489.97	6686.72	1.03032
ABZJ_00145	3651	RND superfamily-like exporter	COG1033	22045	22713	6038.07	6221.04	1.0303
ABZJ_02254	1191	subtilisin-like serine protease	COG1404	6867	7075	5765.74	5940.39	1.03029
ABZJ_02180	786	alpha/beta superfamily hydrolase/acyltransferase	COG0596	4430	4564	5636.13	5806.62	1.03025
ABZJ_03654	744	conserve hypothetical protein		4696	4838	6311.83	6502.69	1.03024
ABZJ_03728	213	conserve hypothetical protein	COG5515	2056	2118	9652.58	9943.66	1.03016
ABZJ_03778	1122	3,4-dihydroxy-2-butanone 4-phosphate synthase	COG0108	6504	6700	5796.79	5971.48	1.03014
ABZJ_03586	1833	septum formation, penicillin binding protein 3, peptidoglycan synthetase	COG0768	10827	11152	5906.71	6084.02	1.03002
ABZJ_03078	579	transcriptional regulator	COG1309	3536	3642	6107.08	6290.16	1.02998
ABZJ_03701	1293	3-Deoxy-D-manno-octulosonic-acid transferase (kdotransferase) family protein	COG1519	7942	8180	6142.3	6326.37	1.02997
ABZJ_00026	213	conserve hypothetical protein		2638	2717	12385	12755.9	1.02995
ABZJ_03295	903	Metallo-beta-lactamase superfamily protein	COG0491	5913	6090	6548.17	6744.19	1.02993
ABZJ_01046	858	putative transcriptional regulator (PcaU-like)	COG1414	5787	5960	6744.76	6946.39	1.02989
ABZJ_03436	1008	DNA-directed RNA polymerase subunit alpha	COG0202	5961	6139	5913.69	6090.28	1.02986
ABZJ_01008	1347	conserve hypothetical protein		5503	5667	4085.37	4207.13	1.0298
ABZJ_01390	1533	putative outer membrane efflux protein, type I secretion protein	COG1538	8866	9130	5783.43	5955.64	1.02978
ABZJ_02829	714	hypothetical protein		4299	4427	6021.01	6200.28	1.02977
ABZJ_03656	921	LysR family transcriptional regulator	COG0583	5274	5431	5726.38	5896.85	1.02977
ABZJ_00851	537	conserve hypothetical protein		4167	4291	7759.78	7990.69	1.02976
ABZJ_03289	420	histone acetyltransferase HPA2	COG2153	2928	3015	6971.43	7178.57	1.02971
ABZJ_00142	1794	Acyl-CoA dehydrogenase	COG1960	10306	10612	5744.7	5915.27	1.02969
ABZJ_03423	2433	exoribonuclease R	COG0557	15213	15664	6252.77	6438.14	1.02965
ABZJ_00302	1080	conserve hypothetical protein		7630	7856	7064.81	7274.07	1.02962
ABZJ_02351	369	conserve hypothetical protein		1790	1843	4850.95	4994.58	1.02961
ABZJ_00018	1161	conserve hypothetical protein	COG0754	7128	7339	6139.53	6321.27	1.0296
ABZJ_00117	702	conserve hypothetical protein	COG4420	4664	4802	6643.87	6840.46	1.02959
ABZJ_03280	2430	glucose dehydrogenase	COG4993	14974	15417	6162.14	6344.44	1.02958
ABZJ_02276	753	undecaprenyl pyrophosphate synthetase	COG0020	4307	4434	5719.79	5888.45	1.02949
ABZJ_01582	318	putative 17 kDa surface antigen		2069	2130	6506.29	6698.11	1.02948
ABZJ_00667	1086	histidinol-phosphate aminotransferase	COG0079	6243	6427	5748.62	5918.05	1.02947
ABZJ_00039	558	peptidyl-prolyl cis-trans isomerase precursor (PPIase) (rotamase)	COG0652	4004	4122	7175.63	7387.1	1.02947
ABZJ_00808	750	SAM-dependent methyltransferase	COG4106	4515	4648	6020	6197.33	1.02946
ABZJ_03351	1902	preprotein translocase subunit SecD	COG0342	10746	11062	5649.84	5815.98	1.02941
ABZJ_03760	1155	putative aminotransferase	COG0436	7074	7282	6124.68	6304.76	1.0294
ABZJ_03293	2724	preprotein translocase subunit SecA (ATPase, RNA helicase)	COG0653	17022	17522	6248.9	6432.45	1.02937
ABZJ_02870	2097	hypothetical protein		12666	13038	6040.06	6217.45	1.02937
ABZJ_03663	963	conserve hypothetical protein	COG1741	6203	6385	6441.33	6630.32	1.02934
ABZJ_00330	4089	DNA-directed RNA polymerase subunit beta	COG0085	25674	26427	6278.8	6462.95	1.02933
ABZJ_02308	2274	anaerobic dehydrogenase	COG0243	13379	13770	5883.47	6055.41	1.02922
ABZJ_00518	606	ATP-dependent Clp protease proteolytic subunit	COG0740	4184	4306	6904.29	7105.61	1.02916
ABZJ_00794	735	putative transcriptional regulator	COG1521	4752	4890	6465.31	6653.06	1.02904
ABZJ_03215	1041	rod shape-determining protein	COG1077	6339	6523	6089.34	6266.09	1.02903
ABZJ_00615	819	3'-5' exonuclease	COG0417	4928	5071	6017.09	6191.7	1.02902
ABZJ_03269	1020	16S RNA G1207 methylase RsmC	COG2813	6350	6534	6225.49	6405.88	1.02898
ABZJ_00650	2808	conserve hypothetical protein	COG5373	17648	18159	6284.9	6466.88	1.02896
ABZJ_02708	1143	cell division membrane protein	COG0772	6942	7143	6073.49	6249.34	1.02895
ABZJ_00606	315	pyridine nucleotide transhydrogenase (proton pump), alpha subunit (part2)	COG3288	1970	2027	6253.97	6434.92	1.02893
ABZJ_00095	1671	glucose-6-phosphate isomerase	COG0166	9743	10024	5830.64	5998.8	1.02884
ABZJ_00493	756	putative TonB	COG0810	4932	5074	6523.81	6711.64	1.02879
ABZJ_p00019	156	conserve hypothetical protein		1147	1180	7352.56	7564.1	1.02877
ABZJ_00481	573	conserve hypothetical protein	COG3247	4241	4363	7401.4	7614.31	1.02877
ABZJ_00392	708	conserve hypothetical protein		5216	5366	7367.23	7579.1	1.02876
ABZJ_03227	1476	putative amino-acid transport protein	COG1115	9461	9733	6409.89	6594.17	1.02875
ABZJ_01587	879	dehydrogenase	COG1028	5332	5485	6065.98	6240.05	1.02869
ABZJ_02201	2277	ATP-binding protease component	COG0542	12940	13311	5682.92	5845.85	1.02867
ABZJ_02854	699	site-specific DNA methylase	COG0338	4504	4633	6443.49	6628.04	1.02864
ABZJ_03658	171	conserve hypothetical protein		1502	1545	8783.63	9035.09	1.02863
ABZJ_03224	1197	ABC-type long-chain fatty acid transport system, fused permease and ATPase component	COG1133	7757	7979	6480.37	6665.83	1.02862
ABZJ_00623	810	3-methyl-2-oxobutanoate hydroxymethyltransferase	COG0413	4892	5032	6039.51	6212.35	1.02862
ABZJ_02748	2775	Outer membrane receptor protein, mostly Fe transport	COG4771	16224	16688	5846.49	6013.69	1.0286
ABZJ_03324	1464	phospholipase D endonuclease domain-containing protein	COG1502	9177	9439	6268.44	6447.4	1.02855
ABZJ_03132	1446	pyruvate/2-oxoglutarate dehydrogenase complex, dihydrolipoamide dehydrogenase (E3) component	COG1249	9564	9837	6614.11	6802.9	1.02854
ABZJ_01660	2007	conserve hypothetical protein	COG1075	12072	12416	6014.95	6186.35	1.0285
ABZJ_00562	1203	3-oxoacyl-(acyl-carrier-protein) synthase	COG0304	7475	7688	6213.63	6390.69	1.02849
ABZJ_01325	489	CinA-like protein	COG1546	3513	3613	7184.05	7388.55	1.02847
ABZJ_00356	636	CDP-diacylglycerol--glycerol-3-phosphate 3-phosphatidyl-transferase	COG0558	4254	4375	6688.68	6878.93	1.02844
ABZJ_03774	486	conserve hypothetical protein		3167	3257	6516.46	6701.65	1.02842
ABZJ_00124	1284	glycine/D-amino acid oxidase (deaminating)	COG0665	7941	8166	6184.58	6359.81	1.02833
ABZJ_00854	1230	beta-ketoacyl-ACP synthase I (3-oxoacyl-[acyl-carrier-protein] synthase I)	COG0304	7703	7921	6262.6	6439.84	1.0283
ABZJ_03839	624	transcriptional regulator	COG1309	4576	4705	7333.33	7540.06	1.02819
ABZJ_00780	516	conserve hypothetical protein		4052	4166	7852.71	8073.64	1.02813
ABZJ_02933	1257	isocitrate dehydrogenase	COG0538	8141	8370	6476.53	6658.71	1.02813
ABZJ_02956	1275	conserve hypothetical protein		7580	7793	5945.1	6112.16	1.0281
ABZJ_01212	363	conserve hypothetical protein		2245	2308	6184.57	6358.13	1.02806
ABZJ_00437	1920	putative very-long-chain acyl-CoA synthetase	COG0318	12377	12724	6446.35	6627.08	1.02804
ABZJ_00011	1065	putative metal transporter	COG1230	1821	1872	1709.86	1757.75	1.02801
ABZJ_02984	1431	putative serine protease	COG0265	9234	9492	6452.83	6633.12	1.02794
ABZJ_00183	420	membrane-bound ATP synthase, F1 sector, epsilon-subunit	COG0355	2651	2725	6311.9	6488.1	1.02791
ABZJ_03200	819	undecaprenyl pyrophosphate phosphatase	COG1968	5341	5490	6521.37	6703.3	1.0279
ABZJ_02230	396	conserve hypothetical protein		2798	2876	7065.66	7262.63	1.02788
ABZJ_00376	525	conserve hypothetical protein	COG0779	3627	3728	6908.57	7100.95	1.02785
ABZJ_00165	1791	arginyl-tRNA synthetase	COG0018	11743	12070	6556.67	6739.25	1.02785
ABZJ_01661	942	conserve hypothetical protein		6034	6202	6405.52	6583.86	1.02784
ABZJ_00031	918	peptidase		6540	6722	7124.18	7322.44	1.02783
ABZJ_03514	1470	NAD-dependent aldehyde dehydrogenase	COG1012	7835	8053	5329.93	5478.23	1.02782
ABZJ_00449	2295	signal transduction protein	COG3605	13838	14223	6029.63	6197.39	1.02782
ABZJ_00984	654	conserve hypothetical protein		4243	4361	6487.77	6668.2	1.02781
ABZJ_00059	714	3-demethylubiquinone-9 3-methyltransferase and 2-octaprenyl-6-hydroxy phenol methylase	COG2227	4315	4435	6043.42	6211.48	1.02781
ABZJ_03427	2196	putative integral membrane protein, transporter	COG1593	14110	14502	6425.32	6603.83	1.02778
ABZJ_01638	1296	Acyl-CoA dehydrogenase	COG1960	7388	7593	5700.62	5858.8	1.02775
ABZJ_02777	819	ferric acinetobactin transport system ATP-binding protein	COG4604	4449	4572	5432.23	5582.42	1.02765
ABZJ_03393	1818	conserve hypothetical protein		11157	11465	6136.96	6306.38	1.02761
ABZJ_03248	1119	nodulation protein	COG0845	6885	7075	6152.82	6322.61	1.0276
ABZJ_02953	702	putative membrane protein	COG1814	4929	5065	7021.37	7215.1	1.02759
ABZJ_01088	615	carbonic anhydrase	COG0288	3843	3949	6248.78	6421.14	1.02758
ABZJ_03536	1410	putative FAD/FMN-containing dehydrogenase	COG0277	8703	8943	6172.34	6342.55	1.02758
ABZJ_00669	870	putative pilus subunit (FilA)		5773	5932	6635.63	6818.39	1.02754
ABZJ_02913	1071	flavodoxin reductase (ferredoxin-NADPH reductase) family protein 1	COG1018	6611	6793	6172.74	6342.67	1.02753
ABZJ_01274	471	conserve hypothetical protein		3561	3659	7560.51	7768.58	1.02752
ABZJ_00900	1152	multidrug resistance secretion protein	COG1566	6459	6636	5606.77	5760.42	1.0274
ABZJ_03601	1410	outer membrane protein precursor	COG1538	8443	8674	5987.94	6151.77	1.02736
ABZJ_00594	813	Mg-dependent DNase	COG0084	5086	5225	6255.84	6426.81	1.02733
ABZJ_03115	1140	carbamoylphosphate synthase small subunit	COG0505	6753	6937	5923.68	6085.09	1.02725
ABZJ_00226	879	putative dihydrodipicolinate synthase (DapA)	COG0329	5620	5773	6393.63	6567.69	1.02722
ABZJ_00204	405	SoxR family transcriptional regulator	COG0789	3089	3173	7627.16	7834.57	1.02719
ABZJ_00312	768	uroporphyrinogen-III synthase	COG1587	4528	4651	5895.83	6055.99	1.02716
ABZJ_02213	2979	Zn-dependent peptidase	COG1026	17174	17640	5765.02	5921.45	1.02713
ABZJ_00648	570	conserve hypothetical protein		3650	3749	6403.51	6577.19	1.02712
ABZJ_00413	1560	apolipoprotein N-acyltransferase	COG0815	9633	9894	6175	6342.31	1.02709
ABZJ_02469	909	pseudouridylate synthase, 23S RNA-specific	COG0564	5981	6143	6579.76	6757.98	1.02709
ABZJ_00188	651	TetR/AcrR family transcriptional regulator	COG1309	4918	5051	7554.53	7758.83	1.02704
ABZJ_03719	441	conserve hypothetical protein		3441	3534	7802.72	8013.61	1.02703
ABZJ_03301	120	hypothetical protein		1037	1065	8641.67	8875	1.027
ABZJ_03727	999	glutathione synthetase	COG0189	6785	6968	6791.79	6974.97	1.02697
ABZJ_00790	954	conserve hypothetical protein		6273	6442	6575.47	6752.62	1.02694
ABZJ_00963	549	conserve hypothetical protein		3603	3700	6562.84	6739.53	1.02692
ABZJ_00010	1365	tRNA modification GTPase mnmE	COG0486	8064	8281	5907.69	6066.67	1.02691
ABZJ_00961	279	conserve hypothetical protein		1784	1832	6394.27	6566.31	1.02691
ABZJ_02925	2763	putative protease	COG0612	17187	17649	6220.41	6387.62	1.02688
ABZJ_00167	444	hypothetical protein		3833	3936	8632.88	8864.86	1.02687
ABZJ_00389	1620	2-octaprenylphenol hydroxylase of ubiquinone biosynthetic pathway	COG0661	10123	10395	6248.77	6416.67	1.02687
ABZJ_02845	657	hypothetical protein	COG2932	4101	4211	6242.01	6409.44	1.02682
ABZJ_03460	603	50S ribosomal protein L4	COG0088	3284	3372	5446.1	5592.04	1.0268
ABZJ_00867	666	threonine efflux system	COG1280	4517	4638	6782.28	6963.96	1.02679
ABZJ_03695	414	putative transcriptional regulator (Lrp-like)	COG1522	3365	3455	8128.02	8345.41	1.02675
ABZJ_00464	798	pseudouridylate synthase	COG0101	4786	4914	5997.49	6157.89	1.02674
ABZJ_02659	840	thiamine biosynthesis protein, thiazole moiety	COG2022	4825	4954	5744.05	5897.62	1.02674
ABZJ_02954	1056	2-nitropropane dioxygenase-like protein	COG2070	6372	6542	6034.09	6195.08	1.02668
ABZJ_00975	267	cytotoxic translational repressor of toxin-antitoxin stability system	COG2026	1880	1930	7041.2	7228.46	1.0266
ABZJ_00038	1071	esterase/lipase	COG0657	7415	7612	6923.44	7107.38	1.02657
ABZJ_01441	537	putative NADPH-quinone reductase (modulator of drug activity B)	COG2249	3428	3519	6383.61	6553.07	1.02655
ABZJ_00582	1725	acetolactate synthase 3 catalytic subunit	COG0028	10401	10677	6029.57	6189.57	1.02654
ABZJ_02573	1011	putative O-sialoglycoprotein endopeptidase gcp	COG0533	6035	6195	5969.34	6127.6	1.02651
ABZJ_03598	957	cation efflux system protein	COG1230	6338	6506	6622.78	6798.33	1.02651
ABZJ_01522	654	conserve hypothetical protein		3623	3719	5539.76	5686.54	1.0265
ABZJ_02823	1017	conserve hypothetical protein	COG1509	6231	6395	6126.84	6288.1	1.02632
ABZJ_03431	390	conserve hypothetical protein		3002	3081	7697.44	7900	1.02632
ABZJ_00380	405	pH adaptation potassium efflux system protein G	COG1320	2743	2815	6772.84	6950.62	1.02625
ABZJ_00056	489	conserve hypothetical protein	COG5455	3509	3601	7175.87	7364.01	1.02622
ABZJ_01280	729	hypothetical protein		3512	3604	4817.56	4943.76	1.0262
ABZJ_02747	2700	aminopeptidase N	COG0308	15798	16210	5851.11	6003.7	1.02608
ABZJ_00878	1419	phosphomannomutase	COG1109	8564	8787	6035.24	6192.39	1.02604
ABZJ_01536	723	transcriptional regulator	COG2188	4732	4855	6544.95	6715.08	1.02599
ABZJ_03722	1266	cell division protein	COG0849	8082	8292	6383.89	6549.76	1.02598
ABZJ_00501	360	conserve hypothetical protein		2624	2692	7288.89	7477.78	1.02591
ABZJ_03286	2136	3-hydroxyacyl-CoA dehydrogenase	COG1250	12929	13264	6052.9	6209.74	1.02591
ABZJ_03209	1386	bifunctional protein wax ester synthase/acyl-CoA diacylglycerol acyltransferase		8616	8839	6216.45	6377.34	1.02588
ABZJ_00714	243	hypothetical protein		1973	2024	8119.34	8329.22	1.02585
ABZJ_02515	1830	xylanase/chitin deacetylase	COG0726	11087	11373	6058.47	6214.75	1.0258
ABZJ_01001	666	hypothetical protein		4692	4813	7045.05	7226.73	1.02579
ABZJ_00077	1275	putative UDP-glucose/GDP-mannose dehydrogenase	COG0677	7688	7886	6029.8	6185.1	1.02575
ABZJ_03765	1359	Signal transduction histidine kinase	COG5002	8395	8611	6177.34	6336.28	1.02573
ABZJ_03157	1374	uroporphyrinogen-III methylase	COG0007	8399	8615	6112.81	6270.01	1.02572
ABZJ_00968	1296	conserve hypothetical protein		8256	8468	6370.37	6533.95	1.02568
ABZJ_03012	1341	deoxyguanosinetriphosphate triphosphohydrolase-like protein	COG0232	8490	8708	6331.1	6493.66	1.02568
ABZJ_00395	3636	exonuclease V gamma subunit	COG1330	22405	22980	6161.99	6320.13	1.02566
ABZJ_03743	1368	uracil-xanthine permease	COG2233	8381	8596	6126.46	6283.63	1.02565
ABZJ_02051	825	permease	COG0730	4915	5041	5957.58	6110.3	1.02564
ABZJ_03507	420	conserve hypothetical protein		3160	3241	7523.81	7716.67	1.02563
ABZJ_00569	258	glutaredoxin	COG0695	1834	1881	7108.53	7290.7	1.02563
ABZJ_01786	1509	flavoprotein	COG2072	8967	9196	5942.35	6094.1	1.02554
ABZJ_03814	840	conserve hypothetical protein	COG2116	5678	5823	6759.52	6932.14	1.02554
ABZJ_03007	318	conserve hypothetical protein	COG3323	2155	2210	6776.73	6949.69	1.02552
ABZJ_02687	1371	collagenase	COG0826	8152	8360	5946.02	6097.74	1.02552
ABZJ_03528	576	superoxide dismutase precursor (Cu-Zn)	COG2032	3765	3861	6536.46	6703.12	1.0255
ABZJ_02530	735	conserve hypothetical protein	COG3484	4437	4550	6036.73	6190.48	1.02547
ABZJ_00547	1410	putative GTP-binding protein EngA	COG1160	8777	9000	6224.82	6382.98	1.02541
ABZJ_03595	861	conserve hypothetical protein		6384	6546	7414.63	7602.79	1.02538
ABZJ_03442	441	50S ribosomal protein L15	COG0200	2411	2472	5467.12	5605.44	1.0253
ABZJ_03554	555	type IV fimbrial biogenesis protein PilV	COG4967	3363	3448	6059.46	6212.61	1.02528
ABZJ_01539	1710	ABC-type Fe3+ transport system, permease component	COG1178	9826	10074	5746.2	5891.23	1.02524
ABZJ_03207	618	phosphoserine phosphatase	COG0560	4128	4232	6679.61	6847.9	1.02519
ABZJ_00688	996	Co/Zn/Cd efflux system component	COG1230	6160	6315	6184.74	6340.36	1.02516
ABZJ_00874	927	1-acyl-sn-glycerol-3-phosphate acyltransferase	COG0204	5886	6034	6349.51	6509.17	1.02514
ABZJ_00894	378	lactoylglutathione lyase-like protein	COG3324	2665	2732	7050.26	7227.51	1.02514
ABZJ_00103	1215	aromatic amino acid aminotransferase	COG1448	7718	7912	6352.26	6511.93	1.02514
ABZJ_00004	1149	DNA polymerase III, beta chain	COG0592	7294	7477	6348.13	6507.4	1.02509
ABZJ_00710	873	transcriptional regulator	COG0583	5034	5160	5766.32	5910.65	1.02503
ABZJ_02304	924	molybdenum cofactor biosynthesis protein	COG0315	5196	5326	5623.38	5764.07	1.02502
ABZJ_02710	618	rare lipoprotein A family protein	COG0797	4199	4304	6794.5	6964.4	1.02501
ABZJ_00426	381	integral membrane protein	COG0239	3120	3198	8188.98	8393.7	1.025
ABZJ_00839	492	phosphopantetheine adenylyltransferase	COG0669	3441	3527	6993.9	7168.7	1.02499
ABZJ_01551	909	transcriptional regulator	COG1414	5486	5623	6035.2	6185.92	1.02497
ABZJ_00954	228	conserve hypothetical protein		1683	1725	7381.58	7565.79	1.02496
ABZJ_03802	549	putative homogentisate 1,2-dioxygenase	COG0346	4020	4120	7322.4	7504.55	1.02488
ABZJ_00308	1140	signal transduction protein	COG3275	8796	9014	7715.79	7907.02	1.02478
ABZJ_03284	1158	AraC family transcriptional regulator	COG2207	7594	7782	6557.86	6720.21	1.02476
ABZJ_03238	909	conserve hypothetical protein	COG3782	6347	6504	6982.4	7155.12	1.02474
ABZJ_00076	1101	putative outer membrane protein	COG1596	6631	6795	6022.71	6171.66	1.02473
ABZJ_00859	1191	elongation factor Tu	COG0050	7685	7875	6452.56	6612.09	1.02472
ABZJ_02664	1461	di- and tripeptidase	COG2195	9102	9327	6229.98	6383.98	1.02472
ABZJ_02576	1437	putative Zn-dependent protease	COG4783	8622	8835	6000	6148.23	1.0247
ABZJ_00283	1185	putative periplasmic carboxyl-terminal protease	COG0793	7574	7761	6391.56	6549.37	1.02469
ABZJ_00588	462	TetR family transcriptional regulator		3770	3863	8160.17	8361.47	1.02467
ABZJ_03816	1173	glucose/sorbosone dehydrogenase	COG2133	7463	7647	6362.32	6519.18	1.02465
ABZJ_03281	132	conserve hypothetical protein		894	916	6772.73	6939.39	1.02461
ABZJ_03801	633	maleylacetoacetate isomerase (MAAI)	COG0625	3946	4043	6233.81	6387.05	1.02458
ABZJ_03499	1263	DNA-binding protein	COG4277	7209	7386	5707.84	5847.98	1.02455
ABZJ_02700	828	putative cytoplasmic protein		5865	6009	7083.33	7257.25	1.02455
ABZJ_01082	1677	arylsulfatase A	COG3119	1060	1086	632.081	647.585	1.02453
ABZJ_00111	426	hypothetical protein		3513	3599	8246.48	8448.36	1.02448
ABZJ_00349	2154	3-hydroxyacyl-CoA dehydrogenase	COG1250	12897	13211	5987.47	6133.24	1.02435
ABZJ_00735	228	conserve hypothetical protein		1895	1941	8311.4	8513.16	1.02427
ABZJ_03074	783	Short-chain dehydrogenase of various substrate specificities	COG0300	4620	4732	5900.38	6043.42	1.02424
ABZJ_03232	2124	conserve hypothetical protein	COG1289	13616	13946	6410.55	6565.91	1.02424
ABZJ_03600	1254	membrane-fusion protein	COG0845	7765	7953	6192.19	6342.11	1.02421
ABZJ_01226	1323	Xaa-Pro aminopeptidase	COG0006	7850	8040	5933.48	6077.1	1.0242
ABZJ_03000	684	conserve hypothetical protein	COG0603	4309	4413	6299.71	6451.75	1.02414
ABZJ_03804	1056	4-hydroxyphenylpyruvate dioxygenase (4HPPD)(HPPDase)	COG3185	7087	7258	6711.17	6873.11	1.02413
ABZJ_03094	1635	chaperone Hsp60, peptide-dependent ATPase, heat shock protein	COG0459	9971	10211	6098.47	6245.26	1.02407
ABZJ_03731	825	catabolite repression control protein	COG0708	5362	5491	6499.39	6655.76	1.02406
ABZJ_03410	918	conserve hypothetical protein	COG0810	6113	6260	6659.04	6819.17	1.02405
ABZJ_03824	561	3-methyl-adenine DNA glycosylase I, constitutive	COG2818	3661	3749	6525.85	6682.71	1.02404
ABZJ_02916	2838	RNA helicase	COG0553	16664	17064	5871.74	6012.68	1.024
ABZJ_02183	654	Acyl CoA:acetate/3-ketoacid CoA transferase, beta subunit	COG2057	3506	3590	5360.86	5489.3	1.02396
ABZJ_00401	2094	polyribonucleotide nucleotidyltransferase (polynucleotide phosphorylase) (PNPase)	COG1185	13631	13957	6509.55	6665.23	1.02392
ABZJ_03757	540	conserve hypothetical protein	COG3803	3772	3862	6985.19	7151.85	1.02386
ABZJ_02508	903	transcriptional regulator	COG0583	5995	6138	6638.98	6797.34	1.02385
ABZJ_03170	348	conserve hypothetical protein	COG0393	2476	2535	7114.94	7284.48	1.02383
ABZJ_00550	279	Acyl carrier protein	COG0236	1889	1934	6770.61	6931.9	1.02382
ABZJ_00749	1422	response regulator	COG2199	9383	9606	6598.45	6755.27	1.02377
ABZJ_01504	795	enoyl-CoA hydratase/carnithine racemase	COG1024	4128	4226	5192.45	5315.72	1.02374
ABZJ_00652	822	conserve hypothetical protein		5141	5263	6254.26	6402.68	1.02373
ABZJ_00640	2382	phenylalanyl-tRNA synthetase beta subunit	COG0072	14187	14523	5955.92	6096.98	1.02368
ABZJ_00131	1536	methylmalonate-semialdehyde dehydrogenase, oxidoreductase protein	COG1012	9673	9902	6297.53	6446.61	1.02367
ABZJ_00070	570	N-acetyl-anhydromuramyl-L-alanine amidase (regulates ampC)	COG3023	3809	3899	6682.46	6840.35	1.02363
ABZJ_03498	798	conserve hypothetical protein		5267	5391	6600.25	6755.64	1.02354
ABZJ_00025	519	phosphoribosylaminoimidazole carboxylase, mutase subunit	COG0041	1066	1091	2053.95	2102.12	1.02345
ABZJ_01775	597	6-pyruvoyl-tetrahydropterin synthase	COG0720	3795	3884	6356.78	6505.86	1.02345
ABZJ_03746	1053	allantoicase	COG4266	6397	6547	6075.02	6217.47	1.02345
ABZJ_00005	1398	DNA replication initiator protein, transcriptional regulator of replication and housekeeping genes	COG0593	8960	9170	6409.16	6559.37	1.02344
ABZJ_02176	630	protocatechuate 3,4-dioxygenase alpha chain (3,4-PCD)	COG3485	3638	3723	5774.6	5909.52	1.02336
ABZJ_00061	660	putative transcriptional regulator	COG1309	4709	4819	7134.85	7301.52	1.02336
ABZJ_02496	1323	putative kinase	COG0661	7669	7848	5796.67	5931.97	1.02334
ABZJ_03673	582	ssDNA-binding protein controls activity of RecBCD nuclease	COG0629	3558	3641	6113.4	6256.01	1.02333
ABZJ_00744	2835	ribonucleoside diphosphate reductase, alpha subunit	COG0209	16450	16833	5802.47	5937.57	1.02328
ABZJ_03394	600	TetR family transcriptional regulator	COG1309	4261	4360	7101.67	7266.67	1.02323
ABZJ_03831	1236	MFS family transporter	COG2814	7026	7189	5684.47	5816.34	1.0232
ABZJ_02978	1029	GTPase	COG1159	6423	6572	6241.98	6386.78	1.0232
ABZJ_03772	1215	nicotinic acid phosphoribosyltransferase	COG1488	7975	8160	6563.79	6716.05	1.0232
ABZJ_01490	231	putative NAD-dependent formate dehydrogenase, alpha subunit	COG3383	1080	1105	4675.32	4783.55	1.02315
ABZJ_01411	699	conserve hypothetical protein		4425	4527	6330.47	6476.39	1.02305
ABZJ_03212	714	hypothetical protein	COG0424	4170	4266	5840.34	5974.79	1.02302
ABZJ_00820	474	LysM domain/BON superfamily protein	COG1652	3392	3470	7156.12	7320.68	1.023
ABZJ_02991	609	conserve hypothetical protein	COG3545	3395	3473	5574.71	5702.79	1.02297
ABZJ_02207	681	conserve hypothetical protein	COG1451	3791	3878	5566.81	5694.57	1.02295
ABZJ_00256	300	hypothetical protein		1308	1338	4360	4460	1.02294
ABZJ_00451	651	haloacid dehalogenase-like family hydrolase	COG0560	4537	4641	6969.28	7129.03	1.02292
ABZJ_03539	861	DMT superfamily permease	COG5006	5457	5582	6337.98	6483.16	1.02291
ABZJ_03088	906	heat shock protein HtpX	COG0501	5415	5539	5976.82	6113.69	1.0229
ABZJ_00664	1257	UDP-N-acetylglucosamine 1-carboxyvinyltransferase	COG0766	7162	7326	5697.69	5828.16	1.0229
ABZJ_00462	222	translation initiation factor IF-1	COG0361	1923	1967	8662.16	8860.36	1.02288
ABZJ_02519	756	conserve hypothetical protein	COG1714	5294	5415	7002.65	7162.7	1.02286
ABZJ_01647	1479	putative permease	COG1953	8541	8736	5774.85	5906.69	1.02283
ABZJ_01456	504	conserve hypothetical protein	COG3157	3155	3227	6259.92	6402.78	1.02282
ABZJ_00475	246	conserve hypothetical protein	COG2900	1798	1839	7308.94	7475.61	1.0228
ABZJ_00016	1347	guanine deaminase	COG0402	8160	8346	6057.91	6195.99	1.02279
ABZJ_00195	2082	Outer membrane receptor protein, mostly Fe transport	COG1629	13437	13743	6453.89	6600.86	1.02277
ABZJ_00846	1116	dioxygenase alpha subunit	COG4638	6722	6875	6023.3	6160.39	1.02276
ABZJ_03201	801	conserve hypothetical protein	COG3327	5452	5576	6806.49	6961.3	1.02274
ABZJ_00621	1464	tRNA nucleotidyltransferase/poly(A) polymerase	COG0617	8279	8467	5655.05	5783.47	1.02271
ABZJ_01643	795	ABC-type taurine transport system, ATPase component	COG4525	4365	4464	5490.57	5615.09	1.02268
ABZJ_03639	1104	putative DNA/RNA non-specific endonuclease G protein	COG1864	7329	7495	6638.59	6788.95	1.02265
ABZJ_03585	1500	UDP-N-acetylmuramyl tripeptide synthase	COG0769	8875	9076	5916.67	6050.67	1.02265
ABZJ_01072	846	transketolase, N-terminal subunit	COG3959	5123	5239	6055.56	6192.67	1.02264
ABZJ_03266	432	large-conductance mechanosensitive channel	COG1970	3183	3255	7368.06	7534.72	1.02262
ABZJ_00324	441	IISP family preprotein translocase membrane subunit	COG0690	2918	2984	6616.78	6766.44	1.02262
ABZJ_01068	447	conserve hypothetical protein		3368	3444	7534.68	7704.7	1.02257
ABZJ_00576	1995	peptide ABC transporter permease	COG1136	11084	11334	5555.89	5681.2	1.02256
ABZJ_01369	594	putative threonine efflux protein	COG1280	3952	4041	6653.2	6803.03	1.02252
ABZJ_03400	858	conserve hypothetical protein	COG2961	5729	5858	6677.16	6827.51	1.02252
ABZJ_03786	639	VirP protein	COG0546	4267	4363	6677.62	6827.86	1.0225
ABZJ_00459	1092	3-isopropylmalate dehydrogenase	COG0473	6716	6867	6150.18	6288.46	1.02248
ABZJ_03112	324	putative RNA-binding protein	COG1534	2225	2275	6867.28	7021.6	1.02247
ABZJ_03357	852	metal-dependent phosphoesterase	COG0613	4675	4780	5487.09	5610.33	1.02246
ABZJ_00784	594	putative threonine efflux protein	COG1280	4236	4331	7131.31	7291.25	1.02243
ABZJ_02055	1017	iron ABC transporter membrane protein	COG0609	5535	5659	5442.48	5564.41	1.0224
ABZJ_03225	1236	threonine dehydratase catabolic	COG1171	7731	7904	6254.85	6394.82	1.02238
ABZJ_03756	1578	gamma-glutamate-cysteine ligase	COG2918	10059	10284	6374.52	6517.11	1.02237
ABZJ_00359	774	putative transcriptional regulator	COG1414	5410	5531	6989.66	7145.99	1.02237
ABZJ_02466	945	delta(2)-isopentenylpyrophosphate tRNA-adenosine transferase	COG0324	5638	5764	5966.14	6099.47	1.02235
ABZJ_03515	1032	arginine succinyltransferase	COG3138	6064	6199	5875.97	6006.78	1.02226
ABZJ_00403	330	conserve hypothetical protein		2474	2529	7496.97	7663.64	1.02223
ABZJ_00617	2307	GTP pyrophosphokinase (ATP:GTP 3'-pyrophosphotransferase) (ppGpp synthetase I) ((p)ppGpp synthetase)	COG0317	14733	15060	6386.22	6527.96	1.0222
ABZJ_02197	561	conserve hypothetical protein	COG1695	3382	3457	6028.52	6162.21	1.02218
ABZJ_00857	471	30S ribosomal protein S7	COG0049	3249	3321	6898.09	7050.96	1.02216
ABZJ_03097	759	phosphohydrolase	COG1409	4919	5028	6480.9	6624.51	1.02216
ABZJ_00030	969	conserve hypothetical protein	COG4372	6779	6929	6995.87	7150.67	1.02213
ABZJ_01450	945	ABC-type nitrate/sulfonate/bicarbonate transport system, permease component	COG0600	5064	5176	5358.73	5477.25	1.02212
ABZJ_00661	1449	DNA-directed RNA polymerase specialized sigma subunit	COG1508	10086	10309	6960.66	7114.56	1.02211
ABZJ_03617	765	osmolarity response regulator	COG0745	4665	4768	6098.04	6232.68	1.02208
ABZJ_01202	516	conserve hypothetical protein		2723	2783	5277.13	5393.41	1.02203
ABZJ_02934	789	putative pseudouridine synthase	COG1187	5099	5211	6462.61	6604.56	1.02197
ABZJ_03335	765	glycosyltransferase	COG0463	4694	4797	6135.95	6270.59	1.02194
ABZJ_01964	117	hypothetical protein		1185	1211	10128.2	10350.4	1.02194
ABZJ_03344	1413	P-loop ATPase	COG4928	9542	9751	6753.01	6900.92	1.0219
ABZJ_03817	459	conserve hypothetical protein	COG2983	3611	3690	7867.1	8039.22	1.02188
ABZJ_00396	3699	ATP-dependent exoDNAse (exonuclease V) beta subunit	COG1074	22581	23075	6104.62	6238.17	1.02188
ABZJ_00573	732	conserve hypothetical protein	COG4760	5212	5326	7120.22	7275.96	1.02187
ABZJ_00624	849	pantoate--beta-alanine ligase	COG0414	4940	5048	5818.61	5945.82	1.02186
ABZJ_00685	399	conserve hypothetical protein		3019	3085	7566.42	7731.83	1.02186
ABZJ_02958	1134	gamma-glutamyl kinase	COG0263	6045	6177	5330.69	5447.09	1.02184
ABZJ_03025	636	putative RNA polymerase sigma factor	COG1595	3893	3978	6121.07	6254.72	1.02183
ABZJ_02393	1131	conserve hypothetical protein	COG1434	6651	6796	5880.64	6008.84	1.0218
ABZJ_01361	225	conserve hypothetical protein		1746	1784	7760	7928.89	1.02176
ABZJ_02181	1356	adenylosuccinate lyase	COG0015	7590	7755	5597.35	5719.03	1.02174
ABZJ_01031	1623	High-affinity choline transport protein	COG1292	10261	10484	6322.24	6459.64	1.02173
ABZJ_00352	372	conserve hypothetical protein		3452	3527	9279.57	9481.18	1.02173
ABZJ_02418	174	conserved hypothetical protein		1796	1835	10321.8	10546	1.02171
ABZJ_00542	792	conserve hypothetical protein	COG1426	5023	5132	6342.17	6479.8	1.0217
ABZJ_00416	1713	electron transfer flavoprotein-ubiquinone oxidoreductase	COG0644	11383	11630	6645.07	6789.26	1.0217
ABZJ_00105	999	methylisocitrate lyase	COG2513	5767	5892	5772.77	5897.9	1.02168
ABZJ_00516	2232	Outer membrane receptor for monomeric catechols	COG4774	14619	14935	6549.73	6691.31	1.02162
ABZJ_00436	897	transcriptional regulator	COG0583	6153	6286	6859.53	7007.8	1.02162
ABZJ_02832	336	DNA-binding protein HU	COG0776	1855	1895	5520.83	5639.88	1.02156
ABZJ_00390	669	conserve hypothetical protein	COG3165	4221	4312	6309.42	6445.44	1.02156
ABZJ_00677	531	carbonic anhydrase	COG0663	3439	3513	6476.46	6615.82	1.02152
ABZJ_00593	945	conserve hypothetical protein		6099	6230	6453.97	6592.59	1.02148
ABZJ_00069	846	nicotinate-nucleotide pyrophosphorylase (quinolinate phosphoribosyltransferase)	COG0157	4850	4954	5732.86	5855.79	1.02144
ABZJ_01662	816	serine acetyltransferase	COG1045	4478	4574	5487.75	5605.39	1.02144
ABZJ_00172	504	Zn transport system transcriptional repressor	COG0735	3596	3673	7134.92	7287.7	1.02141
ABZJ_01344	1107	3-oxoacyl-(acyl carrier protein) synthase III	COG0332	6935	7083	6264.68	6398.37	1.02134
ABZJ_02955	1026	TIM-barrel protein, nifR3 family protein	COG0042	6047	6176	5893.76	6019.49	1.02133
ABZJ_00506	771	Sec-independent protein translocase protein	COG0805	5344	5458	6931.26	7079.12	1.02133
ABZJ_01429	1722	Acetyl/propionyl-CoA carboxylase, alpha subunit	COG4770	8920	9110	5180.02	5290.36	1.0213
ABZJ_03628	903	conserve hypothetical protein	COG5006	5639	5759	6244.74	6377.63	1.02128
ABZJ_00626	312	phosphocarrier protein (HPr-like) NPr, nitrogen related, exchanges phosphate with enzyme I	COG1925	1739	1776	5573.72	5692.31	1.02128
ABZJ_03138	1836	succinate dehydrogenase, flavoprotein subunit	COG1053	10356	10576	5640.52	5760.35	1.02124
ABZJ_00097	1371	conserve hypothetical protein	COG1109	8243	8418	6012.4	6140.04	1.02123
ABZJ_01383	117	conserve hypothetical protein		992	1013	8478.63	8658.12	1.02117
ABZJ_01831	303	conserve hypothetical protein		2320	2369	7656.77	7818.48	1.02112
ABZJ_00585	135	hypothetical protein		1042	1064	7718.52	7881.48	1.02111
ABZJ_03077	864	metal-dependent hydrolase	COG3687	5590	5708	6469.91	6606.48	1.02111
ABZJ_01355	402	Cu(I)-responsive transcriptional regulator	COG0789	2607	2662	6485.07	6621.89	1.0211
ABZJ_00599	900	transcriptional regulator	COG0583	5932	6057	6591.11	6730	1.02107
ABZJ_02511	1110	conserve hypothetical protein	COG2141	6603	6742	5948.65	6073.87	1.02105
ABZJ_00288	1140	threonine synthase	COG0498	7466	7623	6549.12	6686.84	1.02103
ABZJ_01657	561	chromate transporter	COG2059	3384	3455	6032.09	6158.65	1.02098
ABZJ_01388	585	lipopolysaccharide ABC transporter periplasmic substrate-binding protein LptA	COG1934	3101	3166	5300.85	5411.97	1.02096
ABZJ_00756	1017	NADH dehydrogenase subunit H	COG1005	6250	6381	6145.53	6274.34	1.02096
ABZJ_00175	876	membrane-bound ATP synthase, F0 sector, subunit a, important for FO assembly	COG0356	5296	5407	6045.66	6172.37	1.02096
ABZJ_02016	138	conserve hypothetical protein		1004	1025	7275.36	7427.54	1.02092
ABZJ_02941	201	conserve hypothetical protein		1341	1369	6671.64	6810.95	1.02088
ABZJ_01264	573	TetR family transcriptional regulator	COG1309	3644	3720	6359.51	6492.15	1.02086
ABZJ_00382	1815	formate hydrogenlyase subunit 3/multisubunit Na+/H+ antiporter, MnhD subunit	COG0651	11466	11705	6317.36	6449.04	1.02084
ABZJ_00381	276	multicomponent K+:H+ antiporter subunit F	COG2212	2065	2108	7481.88	7637.68	1.02082
ABZJ_03333	918	conserve hypothetical protein		5189	5297	5652.51	5770.15	1.02081
ABZJ_03250	1716	prolyl-tRNA synthetase	COG0442	10091	10301	5880.54	6002.91	1.02081
ABZJ_01498	987	subunit of phenylacetate-CoA oxygenase, phenylacetic acid degradation	COG3396	5482	5596	5554.2	5669.71	1.0208
ABZJ_00849	1128	conserve hypothetical protein		6941	7085	6153.37	6281.03	1.02075
ABZJ_02780	132	conserve hypothetical protein		1063	1085	8053.03	8219.7	1.0207
ABZJ_01606	1986	selenocysteine lyase	COG0520	10301	10514	5186.81	5294.06	1.02068
ABZJ_02499	1659	putative acetyl-CoA synthetase/AMP-(fatty) acid ligase	COG0365	10118	10327	6098.85	6224.83	1.02066
ABZJ_00206	2379	Fe-S oxidoreductase	COG1032	15211	15525	6393.86	6525.85	1.02064
ABZJ_02945	1560	putative transposase (IS66)	COG3436	7730	7889	4955.13	5057.05	1.02057
ABZJ_02536	1881	putative NAD/FAD-utilizing enzyme	COG0445	10794	11016	5738.44	5856.46	1.02057
ABZJ_00182	1395	F0F1 ATP synthase subunit beta	COG0055	8464	8638	6067.38	6192.11	1.02056
ABZJ_03372	480	putative lipoprotein precursor	COG2885	3357	3426	6993.75	7137.5	1.02055
ABZJ_02205	117	conserve hypothetical protein		828	845	7076.92	7222.22	1.02053
ABZJ_00448	2157	catalase (peroxidase I)	COG0376	12982	13248	6018.54	6141.86	1.02049
ABZJ_01491	1296	putative oxidoreductase	COG0446	6591	6726	5085.65	5189.81	1.02048
ABZJ_02776	1002	ABC-type enterochelin transport system, periplasmic component	COG4607	6061	6185	6048.9	6172.65	1.02046
ABZJ_00654	432	redox protein, regulator of disulfide bond formation	COG1764	3130	3194	7245.37	7393.52	1.02045
ABZJ_02140	672	3-oxoadipate CoA-transferase subunit A (Beta-ketoadipate:succinyl-CoA transferase subunit A)	COG1788	3865	3944	5751.49	5869.05	1.02044
ABZJ_00319	2277	putative general secretion pathway protein	COG1450	14465	14760	6352.66	6482.21	1.02039
ABZJ_03210	174	conserve hypothetical protein		1572	1604	9034.48	9218.39	1.02036
ABZJ_00348	1173	3-ketoacyl-CoA thiolase	COG0183	6931	7072	5908.78	6028.99	1.02034
ABZJ_00941	840	conserve hypothetical protein		5367	5476	6389.29	6519.05	1.02031
ABZJ_00203	486	conserve hypothetical protein		3165	3229	6512.35	6644.03	1.02022
ABZJ_03169	1458	outer membrane protein (AdeC-like)	COG1538	8706	8882	5971.19	6091.91	1.02022
ABZJ_03119	438	universal stress protein UspA	COG0589	3220	3285	7351.6	7500	1.02019
ABZJ_02735	1182	HtrA-like serine protease	COG0265	7094	7237	6001.69	6122.67	1.02016
ABZJ_03191	855	membrane protease subunit stomatin/prohibitin-like protein	COG0330	5425	5534	6345.03	6472.51	1.02009
ABZJ_01119	1701	urease alpha subunit	COG0804	9760	9956	5737.8	5853.03	1.02008
ABZJ_03767	759	accessory colonization factor AcfC	COG4588	5134	5237	6764.16	6899.87	1.02006
ABZJ_00487	1710	CPA2 family Na+/H+ antiporter	COG4651	10530	10741	6157.89	6281.29	1.02004
ABZJ_03620	432	putative acyltransferase	COG0456	3249	3314	7520.83	7671.3	1.02001
ABZJ_00577	1341	membrane-fusion protein	COG0845	8649	8822	6449.66	6578.67	1.02
ABZJ_02863	348	hypothetical protein	COG4386	1903	1941	5468.39	5577.59	1.01997
ABZJ_03241	465	conserve hypothetical protein		3107	3169	6681.72	6815.05	1.01995
ABZJ_00696	1323	major facilitator superfamily permease	COG2271	8370	8537	6326.53	6452.76	1.01995
ABZJ_00799	1038	putative cell division protein (ZipA-like)	COG3115	6525	6655	6286.13	6411.37	1.01992
ABZJ_03521	1284	conserve hypothetical protein		8159	8321	6354.36	6480.53	1.01986
ABZJ_03623	618	imidazole glycerol phosphate synthase subunit HisH	COG0118	4194	4277	6786.41	6920.71	1.01979
ABZJ_03485	831	ABC-type transport system	COG1127	5262	5366	6332.13	6457.28	1.01976
ABZJ_00509	876	putative permease	COG0679	6140	6261	7009.13	7147.26	1.01971
ABZJ_00240	1797	conserve hypothetical protein		6498	6626	3616.03	3687.26	1.0197
ABZJ_03813	138	conserve hypothetical protein		1270	1295	9202.9	9384.06	1.01969
ABZJ_01527	144	conserve hypothetical protein		1271	1296	8826.39	9000	1.01967
ABZJ_00515	684	iron-uptake factor	COG3128	5195	5297	7595.03	7744.15	1.01963
ABZJ_01051	930	lactoylglutathione lyase	COG2514	5813	5927	6250.54	6373.12	1.01961
ABZJ_02143	807	alpha/beta superfamily hydrolase/acyltransferase	COG0596	4850	4945	6009.91	6127.63	1.01959
ABZJ_03665	975	LysR substrate binding domain protein	COG0583	6386	6511	6549.74	6677.95	1.01957
ABZJ_00078	1197	putative nucleoside-diphosphate sugar epimerase	COG1086	7306	7449	6103.59	6223.06	1.01957
ABZJ_03147	153	conserve hypothetical protein		1228	1252	8026.14	8183.01	1.01954
ABZJ_00871	837	cell division inhibitor, a membrane ATPase,activates minC	COG2894	5172	5273	6179.21	6299.88	1.01953
ABZJ_03369	1374	pyruvate/2-oxoglutarate dehydrogenase complex, dihydrolipoamide dehydrogenase (E3) component	COG1249	9686	9875	7049.49	7187.05	1.01951
ABZJ_03064	1389	DNA repair protein RadA	COG1066	8411	8575	6055.44	6173.51	1.0195
ABZJ_02719	828	methionine aminopeptidase	COG0024	5283	5386	6380.43	6504.83	1.0195
ABZJ_03583	1119	phospho-N-acetylmuramoyl-pentapeptide-transferase	COG0472	7092	7230	6337.8	6461.13	1.01946
ABZJ_03039	1281	ABC-type transport system	COG4591	7715	7865	6022.64	6139.73	1.01944
ABZJ_00666	1302	histidinol dehydrogenase (HDH)	COG0141	7999	8154	6143.63	6262.67	1.01938
ABZJ_03747	525	ureidoglycolate hydrolase	COG3194	3372	3437	6422.86	6546.67	1.01928
ABZJ_00322	1494	anthranilate/para-aminobenzoate synthase component I	COG0147	9444	9626	6321.29	6443.11	1.01927
ABZJ_01375	345	conserve hypothetical protein		2601	2651	7539.13	7684.06	1.01922
ABZJ_03235	570	conserve hypothetical protein	COG1434	4318	4401	7575.44	7721.05	1.01922
ABZJ_01093	678	membrane carboxypeptidase (penicillin-binding protein)	COG0744	4380	4464	6460.18	6584.07	1.01918
ABZJ_02828	225	hypothetical protein		1356	1382	6026.67	6142.22	1.01917
ABZJ_02238	420	conserve hypothetical protein	COG3193	3033	3091	7221.43	7359.52	1.01912
ABZJ_01521	663	GntR family transcriptional regulator	COG1802	4079	4157	6152.34	6269.98	1.01912
ABZJ_03223	750	conserve hypothetical protein		4969	5064	6625.33	6752	1.01912
ABZJ_03669	1443	gamma-aminobutyrate permease	COG1113	9201	9376	6376.3	6497.57	1.01902
ABZJ_00772	1266	oxidoreductase	COG2081	7956	8107	6284.36	6403.63	1.01898
ABZJ_01904	786	dehydrogenase	COG1028	4393	4476	5589.06	5694.66	1.01889
ABZJ_01815	348	hypothetical protein	COG0633	2278	2321	6545.98	6669.54	1.01888
ABZJ_00034	894	transcriptional regulator	COG0583	6149	6265	6878.08	7007.83	1.01886
ABZJ_01290	348	Orf3/QacEdelta1 fusion protein	COG2076	1811	1845	5204.02	5301.72	1.01877
ABZJ_03505	903	DMT family permease	COG0697	5970	6082	6611.3	6735.33	1.01876
ABZJ_02118	894	conserve hypothetical protein		5496	5599	6147.65	6262.86	1.01874
ABZJ_00663	270	putative toluene tolerance protein Ttg2F	COG5007	1922	1958	7118.52	7251.85	1.01873
ABZJ_02597	297	putative bacteriophage protein		1923	1959	6474.75	6595.96	1.01872
ABZJ_03336	756	putative polysaccharide deacetylase	COG0726	4435	4518	5866.4	5976.19	1.01871
ABZJ_00339	1920	HSP90 family molecular chaperone	COG0326	12149	12376	6327.6	6445.83	1.01868
ABZJ_01017	921	putative TonB-related protein	COG0810	5422	5523	5887.08	5996.74	1.01863
ABZJ_01069	906	transcriptional regulator	COG0583	5747	5854	6343.27	6461.37	1.01862
ABZJ_03602	393	putative component of the czc cation-efflux system (CzcI)		2901	2955	7381.68	7519.08	1.01861
ABZJ_00161	948	conserve hypothetical protein	COG1741	6251	6367	6593.88	6716.24	1.01856
ABZJ_00032	1941	molecular chaperone	COG0443	12019	12242	6192.17	6307.06	1.01855
ABZJ_02948	1251	glycosyltransferase	COG1215	7285	7420	5823.34	5931.25	1.01853
ABZJ_03362	489	putative nucleotide-binding protein	COG1666	3511	3576	7179.96	7312.88	1.01851
ABZJ_03264	291	peptidyl-prolyl cis-trans isomerase precursor	COG0760	1732	1764	5951.89	6061.86	1.01848
ABZJ_00824	1707	conserve hypothetical protein	COG4984	11536	11749	6758.06	6882.84	1.01846
ABZJ_02412	495	AsnC family transcriptional regulator	COG1522	3198	3257	6460.61	6579.8	1.01845
ABZJ_03419	501	conserve hypothetical protein		3417	3480	6820.36	6946.11	1.01844
ABZJ_01534	816	transcriptional regulator	COG1414	4911	5001	6018.38	6128.68	1.01833
ABZJ_03228	168	conserve hypothetical protein		1638	1668	9750	9928.57	1.01832
ABZJ_03754	3363	Rhs element Vgr family protein	COG3501	21135	21521	6284.57	6399.35	1.01826
ABZJ_00798	3450	chromosome segregation ATPase	COG1196	20346	20717	5897.39	6004.93	1.01823
ABZJ_01215	588	putative secretion activating protein	COG3926	3742	3810	6363.95	6479.59	1.01817
ABZJ_01685	834	ABC-type metal ion transport system, periplasmic component/surface antigen	COG1464	4458	4539	5345.32	5442.45	1.01817
ABZJ_01263	141	conserve hypothetical protein		1156	1177	8198.58	8347.52	1.01817
ABZJ_00094	1263	putative UDP-glucose 6-dehydrogenase (Ugd) (Udg)	COG1004	7931	8075	6279.49	6393.51	1.01816
ABZJ_03845	1872	dihydroxy-acid dehydratase	COG0129	12070	12289	6447.65	6564.64	1.01814
ABZJ_02729	1383	S-adenosyl-L-homocysteine hydrolase	COG0499	8178	8326	5913.23	6020.25	1.0181
ABZJ_00793	1410	GTP-binding signal recognition particle protein	COG0541	8512	8666	6036.88	6146.1	1.01809
ABZJ_03152	1185	alcohol dehydrogenase, class IV	COG1454	7367	7500	6216.88	6329.11	1.01805
ABZJ_01608	942	Serine acetyltransferase	COG1045	5564	5664	5906.58	6012.74	1.01797
ABZJ_02642	879	conserve hypothetical protein		5232	5326	5952.22	6059.16	1.01797
ABZJ_02999	711	organic radical activating protein	COG0602	4458	4538	6270.04	6382.56	1.01795
ABZJ_03149	321	conserve hypothetical protein	COG2921	2465	2509	7679.13	7816.2	1.01785
ABZJ_02796	930	DMT family permease	COG5006	5848	5952	6288.17	6400	1.01778
ABZJ_03128	924	conserve hypothetical protein	COG2354	6079	6187	6579	6695.89	1.01777
ABZJ_03564	1311	conserve hypothetical protein		8392	8541	6401.22	6514.87	1.01776
ABZJ_03678	978	putative NADPH:quinone reductase and related Zn-dependent oxidoreductase	COG0604	5916	6021	6049.08	6156.44	1.01775
ABZJ_01545	1218	acyl-CoA transferases/carnitine dehydratase	COG1804	7327	7457	6015.6	6122.33	1.01774
ABZJ_01518	1065	catalase	COG0753	5639	5739	5294.84	5388.73	1.01773
ABZJ_03185	1305	putative DcaP-like protein		8414	8563	6447.51	6561.69	1.01771
ABZJ_01112	1605	isocitrate lyase	COG2224	9702	9873	6044.86	6151.4	1.01763
ABZJ_02733	2271	putative bifunctional protein (MaeB)	COG0281	13793	14036	6073.54	6180.54	1.01762
ABZJ_01468	807	conserve hypothetical protein	COG3455	4721	4804	5850.06	5952.91	1.01758
ABZJ_01238	402	conserve hypothetical protein	COG0792	2845	2895	7077.11	7201.49	1.01757
ABZJ_03259	1110	NADH:flavin oxidoreductase	COG1902	6858	6978	6178.38	6286.49	1.0175
ABZJ_00866	3033	DNA segregation ATPase FtsK/SpoIIIE protein	COG1674	18552	18876	6116.72	6223.54	1.01746
ABZJ_03297	1071	conserve hypothetical protein	COG2268	6590	6705	6153.13	6260.5	1.01745
ABZJ_02822	579	elongation factor P	COG0231	3957	4026	6834.2	6953.37	1.01744
ABZJ_02522	621	cytochrome o ubiquinol oxidase subunit III	COG1845	3843	3910	6188.41	6296.3	1.01743
ABZJ_00461	369	conserve hypothetical protein	COG3755	2931	2982	7943.09	8081.3	1.0174
ABZJ_03071	2409	Protein ydeP	COG0243	13327	13558	5532.17	5628.06	1.01733
ABZJ_02411	651	putative transport protein	COG1280	3987	4056	6124.42	6230.41	1.01731
ABZJ_02421	1584	ABC transporter ATPase	COG0488	9480	9644	5984.85	6088.38	1.0173
ABZJ_00942	264	hypothetical protein		2084	2120	7893.94	8030.3	1.01727
ABZJ_02786	687	Pirin-related protein	COG1741	4287	4361	6240.17	6347.89	1.01726
ABZJ_00787	2034	conserve hypothetical protein		12870	13092	6327.43	6436.58	1.01725
ABZJ_03363	495	conserve hypothetical protein	COG2050	3421	3480	6911.11	7030.3	1.01725
ABZJ_02560	645	putative glycosyl transferase related protein	COG1215	3711	3775	5753.49	5852.71	1.01725
ABZJ_03244	537	chemotaxis signal transduction protein	COG0835	3306	3363	6156.42	6262.57	1.01724
ABZJ_03647	882	conserve hypothetical protein		5983	6086	6783.45	6900.23	1.01722
ABZJ_02594	354	putative bacteriophage protein		2160	2197	6101.69	6206.21	1.01713
ABZJ_02868	312	hypothetical protein		2118	2154	6788.46	6903.85	1.017
ABZJ_03715	273	conserve hypothetical protein		2473	2515	9058.61	9212.45	1.01698
ABZJ_03828	405	conserve hypothetical protein		2534	2577	6256.79	6362.96	1.01697
ABZJ_02766	735	acinetobactin biosynthesis protein	COG3208	4656	4735	6334.69	6442.18	1.01697
ABZJ_02971	438	putative thioesterase superfamily protein	COG2050	3070	3122	7009.13	7127.85	1.01694
ABZJ_03397	396	conserve hypothetical protein		3485	3544	8800.51	8949.49	1.01693
ABZJ_03106	1764	phosphodiesterase/alkaline phosphatase D	COG3540	10878	11062	6166.67	6270.98	1.01691
ABZJ_03615	2202	putative sulfate permease	COG0659	13954	14190	6336.97	6444.14	1.01691
ABZJ_00266	846	conserve hypothetical protein	COG3231	4501	4577	5320.33	5410.17	1.01689
ABZJ_00186	765	AraC-type DNA-binding domain-containing protein	COG2207	5656	5751	7393.46	7517.65	1.0168
ABZJ_00197	1215	conserve hypothetical protein		8522	8665	7013.99	7131.69	1.01678
ABZJ_02751	696	conserve hypothetical protein	COG2840	4065	4133	5840.52	5938.22	1.01673
ABZJ_01568	1992	Acetyl/propionyl-CoA carboxylase, alpha subunit	COG4770	10650	10828	5346.39	5435.74	1.01671
ABZJ_00791	957	tRNA-dihydrouridine synthase C	COG0042	5885	5983	6149.43	6251.83	1.01665
ABZJ_00514	1698	2-isopropylmalate synthase	COG0119	11223	11409	6609.54	6719.08	1.01657
ABZJ_03551	3867	pilus assembly protein tip-associated adhesin PilY1	COG3419	23552	23942	6090.51	6191.36	1.01656
ABZJ_03398	1068	conserve hypothetical protein		7138	7256	6683.52	6794.01	1.01653
ABZJ_00100	753	DNA-binding transcriptional repressor LldR	COG2186	4243	4313	5634.79	5727.76	1.0165
ABZJ_00154	642	putative integral membrane protein (DedA)	COG0586	4498	4572	7006.23	7121.5	1.01645
ABZJ_00407	1842	Kef-type K+ transport system, membrane component	COG0475	11799	11993	6405.54	6510.86	1.01644
ABZJ_02764	1257	isochorismate synthetase	COG1169	7982	8113	6350.04	6454.26	1.01641
ABZJ_03421	2484	conserve hypothetical protein		15136	15383	6093.4	6192.83	1.01632
ABZJ_01578	216	conserve hypothetical protein		1410	1433	6527.78	6634.26	1.01631
ABZJ_00217	1320	major facilitator superfamily MFS_1	COG2814	8463	8601	6411.36	6515.91	1.01631
ABZJ_00643	1269	transcription termination factor Rho	COG1158	8160	8293	6430.26	6535.07	1.0163
ABZJ_00657	831	conserve hypothetical protein	COG0388	5158	5242	6206.98	6308.06	1.01629
ABZJ_00259	1797	conserve hypothetical protein		6603	6710	3674.46	3734	1.0162
ABZJ_00107	2607	aconitate hydratase	COG1048	14521	14755	5570	5659.76	1.01611
ABZJ_01734	1086	SAM-dependent methyltransferase-like tRNA (uracil-5-)-methyltransferase	COG2265	6703	6811	6172.19	6271.64	1.01611
ABZJ_01818	321	conserve hypothetical protein	COG0316	2236	2272	6965.73	7077.88	1.0161
ABZJ_00284	1422	type 4 fimbriae expression regulatory protein	COG2204	8789	8930	6180.73	6279.89	1.01604
ABZJ_01343	3885	ATP-dependent helicase HrpA	COG1643	21687	22034	5582.24	5671.56	1.016
ABZJ_00428	255	50S ribosomal protein L31 type B	COG0254	2509	2549	9839.22	9996.08	1.01594
ABZJ_02583	480	conserve hypothetical protein		3201	3252	6668.75	6775	1.01593
ABZJ_03770	852	phosphatidylserine decarboxylase	COG0688	5548	5636	6511.74	6615.02	1.01586
ABZJ_00727	1005	conserve hypothetical protein		6885	6994	6850.75	6959.2	1.01583
ABZJ_02997	741	putative porin protein associated with imipenem resistance		4874	4951	6577.6	6681.51	1.0158
ABZJ_00795	753	biotin-(acetyl-CoA carboxylase) ligase	COG0340	4640	4713	6162.02	6258.96	1.01573
ABZJ_02580	1542	amidophosphoribosyltransferase	COG0034	9567	9717	6204.28	6301.56	1.01568
ABZJ_02282	1494	two-component regulatory system response regulator	COG2204	8296	8426	5552.88	5639.89	1.01567
ABZJ_02313	342	conserve hypothetical protein		2429	2467	7102.34	7213.45	1.01564
ABZJ_03231	1215	MFS superfamily bicyclomycin/multidrug transport protein	COG2814	7738	7859	6368.72	6468.31	1.01564
ABZJ_00602	1185	MFS family transporter	COG2814	7678	7798	6479.32	6580.59	1.01563
ABZJ_03829	903	transcriptional regulator	COG0583	5760	5850	6378.74	6478.41	1.01562
ABZJ_01015	792	conserve hypothetical protein		4803	4878	6064.39	6159.09	1.01562
ABZJ_00965	1779	conserve hypothetical protein		11232	11406	6313.66	6411.47	1.01549
ABZJ_00404	957	DnaJ-class molecular chaperone	COG0484	6463	6563	6753.4	6857.89	1.01547
ABZJ_02264	1050	recombinase A	COG0468	6084	6178	5794.29	5883.81	1.01545
ABZJ_03675	1083	conserve hypothetical protein	COG2899	7261	7373	6704.52	6807.94	1.01542
ABZJ_01535	1215	2-polyprenyl-6-methoxyphenol hydroxylase	COG0654	7347	7460	6046.91	6139.92	1.01538
ABZJ_00672	1671	long-chain fatty acid ABC transporter	COG2067	9961	10114	5961.1	6052.66	1.01536
ABZJ_01717	1515	sugar kinase	COG0063	5818	5907	3840.26	3899.01	1.0153
ABZJ_00876	2040	ATP-dependent DNA helicase	COG0210	12641	12834	6196.57	6291.18	1.01527
ABZJ_02678	1359	Sensor protein qseC	COG0642	8614	8745	6338.48	6434.88	1.01521
ABZJ_00276	219	conserve hypothetical protein		1910	1939	8721.46	8853.88	1.01518
ABZJ_03725	1449	UDP-N-acetylmuramate--alanine ligase	COG0773	9159	9298	6320.91	6416.84	1.01518
ABZJ_03325	2058	Outer membrane receptor protein, mostly Fe transport	COG1629	12588	12779	6116.62	6209.43	1.01517
ABZJ_03034	810	alpha/beta superfamily hydrolase/acyltransferase	COG0596	5233	5312	6460.49	6558.02	1.0151
ABZJ_00712	1044	5-methyltetrahydropteroyltriglutamate-homocysteine methyltransferase	COG0620	5649	5734	5410.92	5492.34	1.01505
ABZJ_03795	753	histidine utilization repressor	COG2188	4924	4998	6539.18	6637.45	1.01503
ABZJ_00517	1335	trigger factor, molecular chaperone involved in septum formation	COG0544	8851	8984	6629.96	6729.59	1.01503
ABZJ_02734	1239	tRNA nucleotidyl transferase	COG0617	7521	7634	6070.22	6161.42	1.01502
ABZJ_02628	951	conserve hypothetical protein	COG3756	5607	5691	5895.9	5984.23	1.01498
ABZJ_01532	906	transcriptional regulator	COG0583	5416	5497	5977.92	6067.33	1.01496
ABZJ_00649	2772	DNA polymerase I, 3'--> 5' polymerase, 5'--> 3' and 3'--> 5' exonuclease	COG0749	17099	17354	6168.47	6260.46	1.01491
ABZJ_01496	1380	L-serine deaminase	COG1760	8183	8305	5929.71	6018.12	1.01491
ABZJ_03561	195	putative regulatory or redox component complexing with Bfr, in iron storage and mobility (BFD)	COG2906	1821	1848	9338.46	9476.92	1.01483
ABZJ_00060	618	Thiol-disulfide isomerase and thioredoxin	COG2761	3914	3972	6333.33	6427.18	1.01482
ABZJ_03204	1020	AraC-type DNA-binding domain-containing protein	COG2207	743	754	728.431	739.216	1.0148
ABZJ_03205	699	putative NADPH-quinone reductase (modulator of drug activity B)	COG2249	4661	4730	6668.1	6766.81	1.0148
ABZJ_03348	570	conserve hypothetical protein	COG1704	3992	4051	7003.51	7107.02	1.01478
ABZJ_00335	879	alpha/beta superfamily hydrolase/acyltransferase	COG0596	6028	6117	6857.79	6959.04	1.01476
ABZJ_02965	2022	helicase subunit of the DNA excision repair complex	COG0556	11989	12166	5929.28	6016.82	1.01476
ABZJ_00853	453	conserve hypothetical protein	COG1981	3326	3375	7342.16	7450.33	1.01473
ABZJ_03180	1218	putative ammonium transporter	COG0004	7218	7324	5926.11	6013.14	1.01469
ABZJ_03350	330	putative SecYEG protein translocase auxillary subunit (YajC)	COG1862	2187	2219	6627.27	6724.24	1.01463
ABZJ_00958	558	conserve hypothetical protein		3282	3330	5881.72	5967.74	1.01463
ABZJ_03713	2175	TonB-dependent receptor protein	COG4774	14157	14364	6508.97	6604.14	1.01462
ABZJ_02758	1191	beta-lactamase	COG1680	7594	7705	6376.15	6469.35	1.01462
ABZJ_00792	810	conserve hypothetical protein	COG4137	5480	5560	6765.43	6864.2	1.0146
ABZJ_03461	645	50S ribosomal protein L3	COG0087	3973	4031	6159.69	6249.61	1.0146
ABZJ_03454	414	50S ribosomal protein L16	COG0197	2333	2367	5635.27	5717.39	1.01457
ABZJ_01553	1533	3-hydroxyacyl-CoA dehydrogenase	COG1250	8852	8981	5774.3	5858.45	1.01457
ABZJ_00115	591	TetR family transcriptional regulator	COG1309	4403	4467	7450.08	7558.38	1.01454
ABZJ_03356	816	hypothetical protein	COG2917	4747	4816	5817.4	5901.96	1.01454
ABZJ_03401	606	proline hydroxylase	COG3751	4336	4399	7155.12	7259.08	1.01453
ABZJ_03380	840	diadenosine tetraphosphatase		5169	5244	6153.57	6242.86	1.01451
ABZJ_02951	1137	UDP-N-acetylglucosamine 2-epimerase	COG0381	6908	7008	6075.64	6163.59	1.01448
ABZJ_03193	912	geranylgeranyl pyrophosphate synthase	COG0142	5735	5818	6288.38	6379.39	1.01447
ABZJ_03429	1086	conserve hypothetical protein		6583	6678	6061.69	6149.17	1.01443
ABZJ_00595	2757	aconitase A	COG1048	16711	16952	6061.3	6148.71	1.01442
ABZJ_00289	1314	homoserine dehydrogenase	COG0460	8391	8512	6385.84	6477.93	1.01442
ABZJ_00660	903	putative lipoprotein precursor (VacJ) transmembrane	COG2853	6104	6192	6759.69	6857.14	1.01442
ABZJ_00255	372	conserve hypothetical protein		1596	1619	4290.32	4352.15	1.01441
ABZJ_01526	1470	NAD-dependent aldehyde dehydrogenase	COG1012	7440	7547	5061.22	5134.01	1.01438
ABZJ_00041	543	flavoprotein	COG0431	4174	4234	7686.92	7797.42	1.01437
ABZJ_03699	981	conserve hypothetical protein	COG0668	6541	6635	6667.69	6763.51	1.01437
ABZJ_00761	1599	NADH dehydrogenase I chain M, membrane subunit	COG1008	9479	9615	5928.08	6013.13	1.01435
ABZJ_01313	1026	glyceraldehyde-3-phosphate dehydrogenase/erythrose-4-phosphate dehydrogenase	COG0057	6354	6445	6192.98	6281.68	1.01432
ABZJ_00316	327	putative DNA binding protein	COG2916	2933	2975	8969.42	9097.86	1.01432
ABZJ_01857	228	conserve hypothetical protein		1608	1631	7052.63	7153.51	1.0143
ABZJ_01231	402	MerR family transcriptional regulator	COG0789	2666	2704	6631.84	6726.37	1.01425
ABZJ_00511	588	TPR repeat-containing SEL1 subfamily protein	COG0790	3799	3853	6460.88	6552.72	1.01421
ABZJ_00331	4194	DNA-directed RNA polymerase subunit beta'	COG0086	25482	25844	6075.82	6162.14	1.01421
ABZJ_03740	966	putative deacetylase	COG0726	6491	6583	6719.46	6814.7	1.01417
ABZJ_02128	345	conserve hypothetical protein		1979	2007	5736.23	5817.39	1.01415
ABZJ_03048	1131	putative membrane protein		6656	6750	5885.06	5968.17	1.01412
ABZJ_03483	681	toluene tolerance efflux ABC transporter periplasmic substrate-binding protein	COG1463	4251	4311	6242.29	6330.4	1.01411
ABZJ_00865	948	thioredoxin reductase 1	COG0492	6456	6547	6810.13	6906.12	1.0141
ABZJ_01822	648	conserve hypothetical protein		4257	4317	6569.44	6662.04	1.01409
ABZJ_00530	1629	NAD-dependent aldehyde dehydrogenase	COG1012	10437	10584	6407	6497.24	1.01408
ABZJ_01519	573	cytochrome B561	COG3038	3496	3545	6101.22	6186.74	1.01402
ABZJ_03267	1836	GTP-binding elongation factor family protein	COG1217	11630	11793	6334.42	6423.2	1.01402
ABZJ_01611	921	transcriptional regulator	COG0583	5443	5519	5909.88	5992.4	1.01396
ABZJ_02505	816	methylase of polypeptide chain release factor	COG2890	4442	4504	5443.63	5519.61	1.01396
ABZJ_03214	858	rod shape-determining protein MreC	COG1792	4899	4967	5709.79	5789.04	1.01388
ABZJ_00456	1434	3-isopropylmalate dehydratase (isomerase), subunit with LeuD	COG0065	9163	9290	6389.82	6478.38	1.01386
ABZJ_02998	822	2,3,4,5-tetrahydropyridine-2,6-carboxylate N-succinyltransferase	COG2171	5782	5862	7034.06	7131.39	1.01384
ABZJ_01063	483	N-formylmethionyl-tRNA deformylase	COG0242	3406	3453	7051.76	7149.07	1.0138
ABZJ_00444	606	glutathione S-transferase	COG0625	4138	4195	6828.38	6922.44	1.01377
ABZJ_02133	1734	dihydroxyacid dehydratase/phosphogluconate dehydratase	COG0129	9981	10118	5756.06	5835.06	1.01373
ABZJ_02830	117	hypothetical protein		802	813	6854.7	6948.72	1.01372
ABZJ_03332	756	putative glycosyltransferase	COG3306	4958	5026	6558.2	6648.15	1.01372
ABZJ_00457	648	isopropylmalate isomerase small subunit	COG0066	4449	4510	6865.74	6959.88	1.01371
ABZJ_01556	1155	acyl-CoA dehydrogenase	COG1960	6513	6602	5638.96	5716.02	1.01366
ABZJ_02787	240	hypothetical protein		1908	1934	7950	8058.33	1.01363
ABZJ_00807	1158	7-keto-8-aminopelargonate synthetase	COG0156	6698	6789	5784.11	5862.69	1.01359
ABZJ_02626	423	conserve hypothetical protein		2503	2537	5917.26	5997.64	1.01358
ABZJ_00960	1539	conserve hypothetical protein		9205	9330	5981.16	6062.38	1.01358
ABZJ_01028	1716	choline dehydrogenase	COG2303	9974	10109	5812.35	5891.03	1.01354
ABZJ_02534	1008	transcriptional factor	COG2378	6207	6291	6157.74	6241.07	1.01353
ABZJ_03545	441	50S ribosomal protein	COG0335	2959	2999	6709.75	6800.45	1.01352
ABZJ_00325	534	transcription antitermination protein	COG0250	3625	3674	6788.39	6880.15	1.01352
ABZJ_03821	1035	A/G-specific DNA glycosylase	COG1194	6925	7018	6690.82	6780.68	1.01343
ABZJ_00209	1056	DNA polymerase IV, devoid of proofreading, damage-inducible protein P	COG0389	6555	6643	6207.39	6290.72	1.01342
ABZJ_00306	768	transcriptional repressor for high affinity phosphate uptake	COG0704	5307	5378	6910.16	7002.6	1.01338
ABZJ_01427	519	allophanate hydrolase subunit 1	COG2049	2712	2748	5225.43	5294.8	1.01327
ABZJ_02037	192	conserve hypothetical protein		1359	1377	7078.12	7171.88	1.01325
ABZJ_03052	381	conserve hypothetical protein		2344	2375	6152.23	6233.6	1.01323
ABZJ_00476	1044	NADPH:quinone reductase	COG0604	6977	7069	6682.95	6771.07	1.01319
ABZJ_00471	1101	glycosyltransferase	COG0438	6985	7077	6344.23	6427.79	1.01317
ABZJ_00149	366	putative morphogenic pathway activator (BolA)	COG0271	2810	2847	7677.6	7778.69	1.01317
ABZJ_00528	1359	H+/gluconate symporter	COG2610	8901	9018	6549.67	6635.76	1.01314
ABZJ_00567	657	phosphopantetheinyl transferase	COG2091	4648	4709	7074.58	7167.43	1.01312
ABZJ_02646	270	conserve hypothetical protein		1682	1704	6229.63	6311.11	1.01308
ABZJ_00169	627	putative threonine efflux protein	COG1280	4134	4188	6593.3	6679.43	1.01306
ABZJ_03155	381	transcriptional regulator	COG1733	2843	2880	7461.94	7559.06	1.01301
ABZJ_02509	426	conserve hypothetical protein		3085	3125	7241.78	7335.68	1.01297
ABZJ_03086	906	conserve hypothetical protein	COG0037	5940	6017	6556.29	6641.28	1.01296
ABZJ_03544	975	lipase	COG1075	5897	5973	6048.21	6126.15	1.01289
ABZJ_00843	1113	tartrate dehydrogenase/decarboxylase (TDH) (D-malate dehydrogenase [decarboxylating])	COG0473	6370	6452	5723.27	5796.95	1.01287
ABZJ_00435	756	dehydrogenase	COG1028	5139	5205	6797.62	6884.92	1.01284
ABZJ_03133	1197	pyruvate/2-oxoglutarate dehydrogenase complex, dihydrolipoamide acyltransferase (E2) component	COG0508	7252	7345	6058.48	6136.17	1.01282
ABZJ_00080	1194	putative UDP-N-acetylglucosamine 2-epimerase	COG0381	6707	6793	5617.25	5689.28	1.01282
ABZJ_01127	1314	conserve hypothetical protein	COG4399	7880	7981	5996.96	6073.82	1.01282
ABZJ_00590	870	conserve hypothetical protein		6171	6250	7093.1	7183.91	1.0128
ABZJ_00531	1266	gamma-glutamyl phosphate reductase	COG0014	8443	8551	6669.04	6754.34	1.01279
ABZJ_03744	726	conserve hypothetical protein	COG3248	4926	4989	6785.12	6871.9	1.01279
ABZJ_02619	648	conserve hypothetical protein		4624	4683	7135.8	7226.85	1.01276
ABZJ_03685	1968	putative high affinity choline transport protein (Bet-like)	COG1292	12478	12637	6340.45	6421.24	1.01274
ABZJ_02681	1758	Type II secretory pathway, ATPase PulE/Tfp pilus assembly pathway, ATPase PilB	COG2804	11070	11211	6296.93	6377.13	1.01274
ABZJ_00833	1866	DNA primase	COG0358	11425	11570	6122.72	6200.43	1.01269
ABZJ_02127	729	fructose-2,6-bisphosphatase	COG0406	4277	4331	5866.94	5941.02	1.01263
ABZJ_02801	1317	glycine/D-amino acid oxidase (deaminating)	COG0665	7696	7793	5843.58	5917.24	1.0126
ABZJ_02886	831	lipoprotein precursor	COG0739	5476	5545	6589.65	6672.68	1.0126
ABZJ_00603	408	YjgF family translation initiation inhibitor	COG0251	2949	2986	7227.94	7318.63	1.01255
ABZJ_03833	822	dihydrodipicolinate reductase	COG0289	5343	5410	6500	6581.51	1.01254
ABZJ_01613	627	glutathione S-transferase	COG0625	3999	4049	6377.99	6457.74	1.0125
ABZJ_01682	1101	putative GTP-binding protein	COG0012	6082	6158	5524.07	5593.1	1.0125
ABZJ_00627	537	conserve hypothetical protein	COG3028	3451	3494	6426.44	6506.52	1.01246
ABZJ_03197	885	chaperone protein hchA (Hsp31)	COG0693	6027	6102	6810.17	6894.92	1.01244
ABZJ_03708	699	pyridoxamine 5'-phosphate oxidase (acts also on pyridoxine phosphate and pyridoxine)	COG0259	4026	4076	5759.66	5831.19	1.01242
ABZJ_03464	1191	cystathionine beta-lyases/cystathionine gamma-synthase	COG0626	7988	8087	6706.97	6790.09	1.01239
ABZJ_03183	675	transcriptional regulator	COG0745	4121	4172	6105.19	6180.74	1.01238
ABZJ_00969	768	conserve hypothetical protein		5091	5154	6628.91	6710.94	1.01237
ABZJ_00071	1551	MviN family virulence factor	COG0728	9078	9190	5853	5925.21	1.01234
ABZJ_01336	612	putative glutathionine S-transferase	COG0625	4224	4276	6901.96	6986.93	1.01231
ABZJ_00104	711	GntR family transcriptional regulator	COG1802	4062	4112	5713.08	5783.4	1.01231
ABZJ_00644	363	thioredoxin	COG3118	3024	3061	8330.58	8432.51	1.01224
ABZJ_00629	1923	threonyl-tRNA synthetase	COG0441	12185	12334	6336.45	6413.94	1.01223
ABZJ_00150	393	putative membrane protein		2950	2986	7506.36	7597.96	1.0122
ABZJ_03748	795	putative Short-chain dehydrogenase/reductase SDR	COG0300	5491	5558	6906.92	6991.19	1.0122
ABZJ_02476	795	conserve hypothetical protein		5576	5644	7013.84	7099.37	1.0122
ABZJ_00926	375	conserve hypothetical protein		2315	2343	6173.33	6248	1.0121
ABZJ_02303	1236	molybdopterin biosynthesis protein	COG0303	7238	7325	5855.99	5926.38	1.01202
ABZJ_00406	876	disulfide bond chaperones of the HSP33 family	COG1281	6164	6238	7036.53	7121	1.01201
ABZJ_02697	3180	cation/multidrug efflux pump	COG0841	17575	17785	5526.73	5592.77	1.01195
ABZJ_00779	2073	methionyl-tRNA synthetase	COG0143	12732	12884	6141.82	6215.15	1.01194
ABZJ_02486	636	putative ubiquinone biosynthesis protein	COG2941	3862	3908	6072.33	6144.65	1.01191
ABZJ_01011	936	transcriptional regulator	COG0583	3794	3839	4053.42	4101.5	1.01186
ABZJ_02383	357	conserve hypothetical protein		2108	2133	5904.76	5974.79	1.01186
ABZJ_01665	1068	L-asparaginase/ Glu-tRNAGln amidotransferase subunit D	COG0252	6675	6754	6250	6323.97	1.01184
ABZJ_02887	768	survival protein (acid phosphatase)	COG0496	5003	5062	6514.32	6591.15	1.01179
ABZJ_02513	465	conserve hypothetical protein		2714	2746	5836.56	5905.38	1.01179
ABZJ_02603	465	putative bacteriophage protein		3393	3433	7296.77	7382.8	1.01179
ABZJ_03635	1005	conserve hypothetical protein	COG2207	6468	6544	6435.82	6511.44	1.01175
ABZJ_02089	129	conserve hypothetical protein		1364	1380	10573.6	10697.7	1.01173
ABZJ_00378	2700	protein chain initiation factor IF-2	COG0532	16491	16684	6107.78	6179.26	1.0117
ABZJ_03414	624	tryptophan repressor binding protein	COG0655	4187	4236	6709.94	6788.46	1.0117
ABZJ_01377	1215	major facilitator superfamily permease	COG2814	6002	6072	4939.92	4997.53	1.01166
ABZJ_00298	561	DnaK suppressor protein	COG1734	3945	3991	7032.09	7114.08	1.01166
ABZJ_02503	975	ABC-type nitrate/sulfonate/bicarbonate transport system, periplasmic component	COG0715	5922	5991	6073.85	6144.62	1.01165
ABZJ_03771	855	thiosulfate sulfurtransferase	COG2897	5411	5474	6328.65	6402.34	1.01164
ABZJ_00257	852	Universal stress protein	COG0589	2933	2967	3442.49	3482.39	1.01159
ABZJ_03516	1215	succinylornithine transaminase (also has acetylornitine transaminase activity, PLP-dependent) (carbon starvation protein C)	COG4992	6993	7074	5755.56	5822.22	1.01158
ABZJ_02139	921	catechol 1,2-dioxygenase	COG3485	5625	5690	6107.49	6178.07	1.01156
ABZJ_02671	1014	anthranilate phosphoribosyltransferase	COG0547	6669	6746	6576.92	6652.86	1.01155
ABZJ_00614	924	cysteine synthase B (O-acetylserine sulfhydrolase B)	COG0031	5911	5979	6397.19	6470.78	1.0115
ABZJ_03466	765	putative flavohemoprotein (hemoglobin-like protein) (flavohemoglobin)	COG1017	5487	5550	7172.55	7254.9	1.01148
ABZJ_00651	918	conserve hypothetical protein	COG3264	5695	5760	6203.7	6274.51	1.01141
ABZJ_00229	684	competence protein ComM	COG0606	4647	4700	6793.86	6871.35	1.01141
ABZJ_00210	759	putative lysozyme	COG3757	5005	5062	6594.2	6669.3	1.01139
ABZJ_02502	1029	AraC-type DNA-binding domain-containing protein	COG2207	6852	6930	6658.89	6734.69	1.01138
ABZJ_02962	1458	glyceraldehyde-3-phosphate dehydrogenase	COG0057	9491	9599	6509.6	6583.68	1.01138
ABZJ_00803	1431	trehalose-6-phosphate synthase	COG0380	9060	9163	6331.24	6403.21	1.01137
ABZJ_01360	594	putative membrane protein	COG1280	3696	3738	6222.22	6292.93	1.01136
ABZJ_02762	1074	uroporphyrinogen-III decarboxylase	COG0407	6249	6320	5818.44	5884.54	1.01136
ABZJ_01345	1299	putative porin for benzoate transport (BenP)		7806	7894	6009.24	6076.98	1.01127
ABZJ_00504	2334	phosphatase	COG3211	14758	14924	6323.05	6394.17	1.01125
ABZJ_00079	1149	putative polysaccharide biosynthesis protein	COG0399	6675	6750	5809.4	5874.67	1.01124
ABZJ_02640	210	hypothetical protein		1425	1441	6785.71	6861.9	1.01123
ABZJ_01489	1104	glycine/D-amino acid oxidase (deaminating)	COG0665	5794	5859	5248.19	5307.07	1.01122
ABZJ_00750	624	NADH dehydrogenase I chain A	COG0838	3845	3888	6161.86	6230.77	1.01118
ABZJ_02021	441	guanosine polyphosphate pyrophosphohydrolases/synthetase	COG0317	2867	2899	6501.13	6573.7	1.01116
ABZJ_03577	741	putative membrane protein (ComO)	COG3167	4576	4627	6175.44	6244.26	1.01115
ABZJ_02528	1446	replicative DNA helicase,chromosome replication, chain elongation	COG0305	8799	8897	6085.06	6152.84	1.01114
ABZJ_01319	1050	oxidoreductase	COG0667	6482	6554	6173.33	6241.9	1.01111
ABZJ_03440	117	ribosomal protein L36	COG0257	1089	1101	9307.69	9410.26	1.01102
ABZJ_02784	624	conserve hypothetical protein	COG2964	3814	3856	6112.18	6179.49	1.01101
ABZJ_03447	396	30S ribosomal protein S8	COG0096	2544	2572	6424.24	6494.95	1.01101
ABZJ_02792	1098	NADPH:quinone reductase	COG0604	6658	6731	6063.75	6130.24	1.01096
ABZJ_03512	975	succinylglutamate desuccinylase	COG2988	6043	6109	6197.95	6265.64	1.01092
ABZJ_02651	576	nitroreductase	COG0778	3572	3611	6201.39	6269.1	1.01092
ABZJ_03328	1779	aspartyl-tRNA synthetase	COG0173	10446	10560	5871.84	5935.92	1.01091
ABZJ_01572	618	transcriptional regulator	COG1309	4318	4365	6987.06	7063.11	1.01088
ABZJ_00205	1260	conserve hypothetical protein	COG4222	8575	8668	6805.56	6879.37	1.01085
ABZJ_02658	234	ThiF/ThiS complex component	COG2104	1111	1123	4747.86	4799.15	1.0108
ABZJ_03541	777	permease	COG0730	4729	4780	6086.23	6151.87	1.01078
ABZJ_00122	1146	conserve hypothetical protein	COG3503	7791	7875	6798.43	6871.73	1.01078
ABZJ_01234	609	amino acid transporter LysE	COG1279	3991	4034	6553.37	6623.97	1.01077
ABZJ_00290	816	protein-disulfide isomerase	COG1651	6033	6098	7393.38	7473.04	1.01077
ABZJ_03282	1254	putative glucose-sensitive porin (OprB-like )	COG3659	7984	8070	6366.83	6435.41	1.01077
ABZJ_03570	1422	glutamate synthase subunit beta	COG0493	8825	8920	6206.05	6272.86	1.01076
ABZJ_03159	750	conserve hypothetical protein		5297	5354	7062.67	7138.67	1.01076
ABZJ_03749	138	hypothetical protein		1303	1317	9442.03	9543.48	1.01074
ABZJ_03768	420	hypothetical protein		3274	3309	7795.24	7878.57	1.01069
ABZJ_01760	783	chromosome partitioning protein	COG1192	4402	4449	5621.97	5681.99	1.01068
ABZJ_00891	3597	ATPase	COG0419	20864	21086	5800.39	5862.11	1.01064
ABZJ_02455	1386	ethanolamine ammonia-lyase heavy chain	COG4303	7617	7698	5495.67	5554.11	1.01063
ABZJ_00510	627	xanthosine triphosphate pyrophosphatase	COG0127	4531	4579	7226.48	7303.03	1.01059
ABZJ_01719	546	Holliday junction resolvase	COG0817	3027	3059	5543.96	5602.56	1.01057
ABZJ_00141	1890	Acyl-CoA synthetase (AMP-forming)/AMP-acid ligase II	COG0318	11744	11868	6213.76	6279.37	1.01056
ABZJ_03418	642	2-keto-4-pentenoate hydratase/2-oxohepta-3-ene-1,7-dioic acid hydratase (catechol pathway)	COG0179	4287	4332	6677.57	6747.66	1.0105
ABZJ_03520	1434	S-methylmethionine APC transporter	COG0833	8033	8117	5601.81	5660.39	1.01046
ABZJ_00929	456	conserve hypothetical protein		2497	2523	5475.88	5532.89	1.01041
ABZJ_02972	480	conserve hypothetical protein		3269	3303	6810.42	6881.25	1.0104
ABZJ_01549	987	putative 2-nitropropane dioxygenase	COG2070	5878	5939	5955.42	6017.22	1.01038
ABZJ_00898	1098	delta-aminolevulinic acid dehydratase	COG0113	6563	6631	5977.23	6039.16	1.01036
ABZJ_02345	561	conserve hypothetical protein		3766	3805	6713.01	6782.53	1.01036
ABZJ_00591	1602	peptide chain release factor 3	COG4108	9965	10068	6220.35	6284.64	1.01034
ABZJ_03081	3999	non-ribosomal peptide synthetase module	COG1020	22378	22609	5595.9	5653.66	1.01032
ABZJ_01306	1041	adenosine deaminase	COG1816	6783	6853	6515.85	6583.09	1.01032
ABZJ_03627	552	conserve hypothetical protein	COG1476	3897	3937	7059.78	7132.25	1.01026
ABZJ_00752	1788	bifunctional NADH:ubiquinone oxidoreductase subunit C/D	COG0649	10752	10862	6013.42	6074.94	1.01023
ABZJ_03509	1356	subtilisin-like serine protease	COG1404	7834	7914	5777.29	5836.28	1.01021
ABZJ_00847	1452	NAD-dependent aldehyde dehydrogenase	COG1012	8716	8805	6002.75	6064.05	1.01021
ABZJ_02745	1803	Xaa-Pro aminopeptidase	COG0006	10781	10891	5979.48	6040.49	1.0102
ABZJ_03013	600	Holliday junction resolvasome, DNA-binding subunit	COG0632	3827	3866	6378.33	6443.33	1.01019
ABZJ_00121	2091	putative ferric siderophore receptor protein	COG4774	12767	12897	6105.69	6167.86	1.01018
ABZJ_00017	1056	phenylpropionate dioxygenase	COG4638	6681	6749	6326.7	6391.1	1.01018
ABZJ_03116	3231	carbamoyl-phosphate synthase, large subunit	COG0458	19347	19543	5987.93	6048.59	1.01013
ABZJ_00505	2181	putative phosphatase putative alkaline phosphatase	COG3211	14392	14535	6598.81	6664.37	1.00994
ABZJ_00731	2007	hypothetical protein		12002	12121	5980.07	6039.36	1.00992
ABZJ_03503	2070	glycyl-tRNA synthetase, beta subunit	COG0751	12306	12428	5944.93	6003.86	1.00991
ABZJ_03131	1167	succinyl-CoA synthetase beta chain	COG0045	7172	7243	6145.67	6206.51	1.0099
ABZJ_00340	903	conserve hypothetical protein		6265	6327	6937.98	7006.64	1.0099
ABZJ_03299	897	acetylCoA carboxylase, beta subunit	COG0777	5256	5308	5859.53	5917.5	1.00989
ABZJ_03573	1083	3-dehydroquinate synthase	COG0337	6709	6775	6194.83	6255.77	1.00984
ABZJ_00282	1548	phosphoglycerate mutase III, cofactor independent	COG0696	9781	9877	6318.48	6380.49	1.00981
ABZJ_00180	1545	membrane-bound ATP synthase, F1 sector, alpha-subunit	COG0056	9395	9487	6080.91	6140.45	1.00979
ABZJ_00300	627	NTP pyrophosphohydrolase including oxidative damage repair enzymes	COG0494	4202	4243	6701.75	6767.15	1.00976
ABZJ_02447	870	DNA gyrase inhibitor	COG3449	5027	5076	5778.16	5834.48	1.00975
ABZJ_00162	408	conserve hypothetical protein	COG1765	2978	3007	7299.02	7370.1	1.00974
ABZJ_00770	1677	conserve hypothetical protein		10478	10580	6248.06	6308.88	1.00973
ABZJ_03044	1122	3-phosphoserine aminotransferase	COG1932	6920	6987	6167.56	6227.27	1.00968
ABZJ_01494	1593	NAD-dependent aldehyde dehydrogenase	COG1012	8683	8767	5450.72	5503.45	1.00967
ABZJ_03766	1197	putative secretory lipase precursor	COG2267	7650	7724	6390.98	6452.8	1.00967
ABZJ_03347	1029	conserve hypothetical protein		7247	7317	7042.76	7110.79	1.00966
ABZJ_02744	1542	dipeptide/tripeptide permease	COG3104	9525	9617	6177.04	6236.71	1.00966
ABZJ_03445	351	50S ribosomal protein L18	COG0256	2075	2095	5911.68	5968.66	1.00964
ABZJ_03300	804	tryptophan synthase subunit alpha	COG0159	4984	5032	6199	6258.71	1.00963
ABZJ_02329	3447	conserve hypothetical protein		18512	18690	5370.47	5422.11	1.00962
ABZJ_00773	912	putative D-cysteine desulfhydrase (DcyD)	COG2515	5950	6007	6524.12	6586.62	1.00958
ABZJ_01605	639	putative threonine efflux protein	COG1280	4106	4145	6425.67	6486.7	1.0095
ABZJ_01324	2580	ATP-dependent protease, Hsp 100, part of multi-chaperone system with DnaK, DnaJ, and GrpE	COG0542	14957	15099	5797.29	5852.33	1.00949
ABZJ_02391	1122	conserve hypothetical protein		6636	6699	5914.44	5970.59	1.00949
ABZJ_00102	1731	D-lactate dehydrogenase FAD-binding protein	COG0277	10147	10243	5861.93	5917.39	1.00946
ABZJ_02579	1824	conserve hypothetical protein	COG0501	11741	11852	6436.95	6497.81	1.00945
ABZJ_03565	435	Tfp pilus assembly protein, major pilin PilA	COG4969	3388	3420	7788.51	7862.07	1.00945
ABZJ_01139	585	5-formyltetrahydrofolate cyclo-ligase	COG0212	4031	4069	6890.6	6955.56	1.00943
ABZJ_03110	1896	cell division protein	COG0465	11362	11469	5992.62	6049.05	1.00942
ABZJ_01337	345	conserve hypothetical protein		2445	2468	7086.96	7153.62	1.00941
ABZJ_03518	156	hypothetical protein		1703	1719	10916.7	11019.2	1.0094
ABZJ_03065	978	conserve hypothetical protein	COG4395	5867	5922	5998.98	6055.21	1.00937
ABZJ_01912	918	DMT family permease	COG0697	5880	5935	6405.23	6465.14	1.00935
ABZJ_02543	903	putative lipoprotein, attached to the cytoplasmic membrane	COG1464	5910	5965	6544.85	6605.76	1.00931
ABZJ_00976	645	conserve hypothetical protein		4196	4235	6505.43	6565.89	1.00929
ABZJ_01296	798	conserve hypothetical protein	COG2072	4569	4611	5725.56	5778.2	1.00919
ABZJ_02449	1713	exonuclease V subunit alpha	COG0507	10474	10570	6114.42	6170.46	1.00917
ABZJ_02799	1173	conserve hypothetical protein		7445	7513	6346.97	6404.94	1.00913
ABZJ_01070	750	dehydrogenase	COG1028	4838	4882	6450.67	6509.33	1.00909
ABZJ_02022	645	conserve hypothetical protein		3631	3664	5629.46	5680.62	1.00909
ABZJ_01078	1548	conserve hypothetical protein		9909	9999	6401.16	6459.3	1.00908
ABZJ_02889	423	conserve hypothetical protein		3199	3228	7562.65	7631.21	1.00907
ABZJ_02908	1374	diaminobutyrate--2-oxoglutarate aminotransferase	COG0160	8254	8328	6007.28	6061.14	1.00897
ABZJ_00430	1248	Acyl-CoA dehydrogenase	COG1960	7829	7899	6273.24	6329.33	1.00894
ABZJ_01564	804	conserve hypothetical protein		4813	4856	5986.32	6039.8	1.00893
ABZJ_00535	2184	periplasmic protease	COG0793	13658	13780	6253.66	6309.52	1.00893
ABZJ_00899	555	conserve hypothetical protein	COG2050	3361	3391	6055.86	6109.91	1.00893
ABZJ_03613	1278	O-acetylhomoserine sulfhydrylase	COG2873	8408	8483	6579.03	6637.72	1.00892
ABZJ_01315	1167	ATP phosphoribosyltransferase	COG3705	7289	7354	6245.93	6301.63	1.00892
ABZJ_03378	714	conserve hypothetical protein	COG1346	4722	4764	6613.45	6672.27	1.00889
ABZJ_03219	1308	conserve hypothetical protein		9894	9982	7564.22	7631.5	1.00889
ABZJ_02588	390	conserve hypothetical protein		2611	2634	6694.87	6753.85	1.00881
ABZJ_01800	939	oligopeptide/dipeptide ABC transporter membrane protein	COG0601	5381	5428	5730.56	5780.62	1.00873
ABZJ_02059	780	putative gamma-carboxymuconolactone decarboxylase subunit	COG0599	4580	4620	5871.79	5923.08	1.00873
ABZJ_00701	795	ABC-type molybdate transport system, periplasmic component	COG0725	5048	5092	6349.69	6405.03	1.00872
ABZJ_00931	561	conserve hypothetical protein		3340	3369	5953.65	6005.35	1.00868
ABZJ_03517	1272	glutamate dehydrogenase (NAD(P)+) oxidoreductase protein	COG0334	7609	7675	5981.92	6033.81	1.00867
ABZJ_02731	723	conserve hypothetical protein	COG1385	4616	4656	6384.51	6439.83	1.00867
ABZJ_00734	702	conserve hypothetical protein		4422	4460	6299.15	6353.28	1.00859
ABZJ_00754	1332	NADH:ubiquinone oxidoreductase, NADH-binding (51 kD) subunit	COG1894	7930	7998	5953.45	6004.5	1.00858
ABZJ_03126	1503	putative Na+/H+ antiporter	COG0025	10584	10674	7041.92	7101.8	1.0085
ABZJ_00116	735	hypothetical protein	COG2814	5299	5344	7209.52	7270.75	1.00849
ABZJ_03752	1344	PGAP1-like protein	COG1075	8175	8244	6082.59	6133.93	1.00844
ABZJ_03045	129	conserve hypothetical protein		1187	1197	9201.55	9279.07	1.00842
ABZJ_00213	132	hypothetical protein		1197	1207	9068.18	9143.94	1.00835
ABZJ_p00003	717	putative transposase	COG3316	1828	1843	2549.51	2570.43	1.00821
ABZJ_02864	2118	hypothetical protein		13291	13399	6275.26	6326.25	1.00813
ABZJ_02190	1638	CTP synthase (UTP-ammonia lyase)	COG0504	9788	9867	5975.58	6023.81	1.00807
ABZJ_00042	492	FKBP-type peptidyl-prolyl cis-trans isomerase	COG1047	3494	3522	7101.63	7158.54	1.00801
ABZJ_01270	471	TPR repeat-containing SEL1 subfamily protein	COG0790	3744	3774	7949.04	8012.74	1.00801
ABZJ_02702	687	putative DNA exonuclease X	COG0847	4745	4783	6906.84	6962.15	1.00801
ABZJ_02736	759	conserve hypothetical protein	COG0327	5266	5308	6938.08	6993.41	1.00798
ABZJ_02267	885	conserve hypothetical protein	COG1729	5528	5572	6246.33	6296.05	1.00796
ABZJ_01090	735	ABC transporter	COG4181	4150	4183	5646.26	5691.16	1.00795
ABZJ_01040	1995	xylanase/chitin deacetylase	COG0726	12224	12321	6127.32	6175.94	1.00794
ABZJ_01128	669	adenylate kinase	COG0563	4429	4464	6620.33	6672.65	1.0079
ABZJ_01265	3198	conserve hypothetical protein	COG3501	17966	18107	5617.89	5661.98	1.00785
ABZJ_03526	669	putative partition-related protein	COG1192	4472	4507	6684.6	6736.92	1.00783
ABZJ_00789	2415	conserve hypothetical protein		14715	14830	6093.17	6140.79	1.00782
ABZJ_02300	864	putative permease (drug/metabolite transporter)		5128	5168	5935.19	5981.48	1.0078
ABZJ_00823	660	3,4-dihydroxy-2-butanone 4-phosphate synthase	COG0108	4382	4416	6639.39	6690.91	1.00776
ABZJ_02216	372	conserve hypothetical protein	COG2146	2063	2079	5545.7	5588.71	1.00776
ABZJ_03396	600	conserve hypothetical protein		4402	4436	7336.67	7393.33	1.00772
ABZJ_00739	1914	conserve hypothetical protein		12069	12162	6305.64	6354.23	1.00771
ABZJ_01096	909	esterase operon transcriptional regulator	COG0583	5200	5240	5720.57	5764.58	1.00769
ABZJ_01125	2019	penicillin-binding protein 2	COG0768	11982	12074	5934.62	5980.19	1.00768
ABZJ_00408	2229	primosomal protein N'	COG1198	14203	14312	6371.92	6420.82	1.00767
ABZJ_03524	564	conserve hypothetical protein		3651	3679	6473.4	6523.05	1.00767
ABZJ_00671	1182	pilus assembly protein		7607	7665	6435.7	6484.77	1.00762
ABZJ_00683	687	D-ribulose-5-phosphate 3-epimerase	COG0036	4861	4898	7075.69	7129.55	1.00761
ABZJ_02856	1251	hypothetical protein	COG2369	7260	7315	5803.36	5847.32	1.00758
ABZJ_00904	765	hypothetical protein		5421	5462	7086.27	7139.87	1.00756
ABZJ_00560	1296	dehydrogenase (flavoprotein)	COG0644	7956	8016	6138.89	6185.19	1.00754
ABZJ_02563	1014	putative acyl-CoA dehydrogenase-related protein	COG1960	5835	5879	5754.44	5797.83	1.00754
ABZJ_02555	843	AraC-type DNA-binding domain-containing protein	COG2207	4120	4151	4887.31	4924.08	1.00752
ABZJ_02677	171	conserve hypothetical protein	COG4256	1596	1608	9333.33	9403.51	1.00752
ABZJ_02897	2187	subtilisin-like serine protease		13777	13880	6299.5	6346.59	1.00748
ABZJ_03530	1242	Multidrug efflux transport protein	COG2814	7630	7687	6143.32	6189.21	1.00747
ABZJ_02739	201	conserve hypothetical protein		1609	1621	8004.98	8064.68	1.00746
ABZJ_02767	1596	ABC-type multidrug transport system, ATPase and permease component	COG1132	9178	9246	5750.63	5793.23	1.00741
ABZJ_00014	252	conserve hypothetical protein	COG2261	1891	1905	7503.97	7559.52	1.0074
ABZJ_03179	840	transcriptional regulator	COG0583	5566	5607	6626.19	6675	1.00737
ABZJ_00318	837	putative general secretion pathway protein	COG3031	5165	5203	6170.85	6216.25	1.00736
ABZJ_02301	1440	Aminotransferase class I and II family protein	COG1167	8591	8654	5965.97	6009.72	1.00733
ABZJ_03390	1158	putative acyl-CoA dehydrogenase	COG1960	6837	6887	5904.15	5947.32	1.00731
ABZJ_03420	726	conserve hypothetical protein	COG3560	5202	5240	7165.29	7217.63	1.0073
ABZJ_00315	441	conserve hypothetical protein	COG0824	3565	3591	8083.9	8142.86	1.00729
ABZJ_00842	981	LysR family transcriptional regulator	COG0583	6477	6524	6602.45	6650.36	1.00726
ABZJ_02097	1839	Kef-type K+ transport system, membrane component	COG0475	10247	10321	5572.05	5612.29	1.00722
ABZJ_03027	408	conserve hypothetical protein		2785	2805	6825.98	6875	1.00718
ABZJ_00397	1764	exonuclease V subunit alpha	COG0507	11312	11393	6412.7	6458.62	1.00716
ABZJ_00548	615	conserve hypothetical protein		4192	4222	6816.26	6865.04	1.00716
ABZJ_02396	1299	conserve hypothetical protein	COG2706	8254	8313	6354.12	6399.54	1.00715
ABZJ_01347	1266	conserve hypothetical protein	COG3135	7022	7072	5546.6	5586.1	1.00712
ABZJ_00096	1017	UDP-glucose 4-epimerase	COG1087	6602	6649	6491.64	6537.86	1.00712
ABZJ_02373	402	conserve hypothetical protein	COG2852	2398	2415	5965.17	6007.46	1.00709
ABZJ_02888	372	conserved hypothetical protein		2964	2985	7967.74	8024.19	1.00709
ABZJ_01293	552	NTP-binding protein		2835	2855	5135.87	5172.1	1.00705
ABZJ_00166	1698	malate dehydrogenase	COG0281	11790	11873	6943.46	6992.34	1.00704
ABZJ_02876	537	hypothetical protein		3269	3292	6087.52	6130.35	1.00704
ABZJ_00642	246	conserve hypothetical protein		1849	1862	7516.26	7569.11	1.00703
ABZJ_01829	1293	Acyl-CoA dehydrogenase	COG1960	7258	7309	5613.3	5652.75	1.00703
ABZJ_00811	597	conserve hypothetical protein	COG1386	3563	3588	5968.17	6010.05	1.00702
ABZJ_00033	588	Hsp 24 nucleotide exchange factor	COG0576	4136	4165	7034.01	7083.33	1.00701
ABZJ_02696	1221	multidrug ABC transporter	COG0845	6712	6759	5497.13	5535.63	1.007
ABZJ_02186	390	putative cell division protein (FtsB-like)	COG2919	2430	2447	6230.77	6274.36	1.007
ABZJ_p00010	1560	putative transposase (IS66)	COG3436	7909	7964	5069.87	5105.13	1.00695
ABZJ_02699	1254	serine hydroxymethyltransferase	COG0112	7497	7549	5978.47	6019.94	1.00694
ABZJ_01839	618	demethylmenaquinone methyltransferase	COG0684	3751	3777	6069.58	6111.65	1.00693
ABZJ_01780	687	cytidylate kinase	COG0283	3899	3926	5675.4	5714.7	1.00692
ABZJ_03522	795	SAM-dependent methyltransferase	COG2226	4914	4948	6181.13	6223.9	1.00692
ABZJ_02615	789	hypothetical protein	COG2369	4355	4385	5519.65	5557.67	1.00689
ABZJ_02178	414	gamma-carboxymuconolactone decarboxylase (CMD)	COG0599	2333	2349	5635.27	5673.91	1.00686
ABZJ_03459	321	50S ribosomal protein L23	COG0089	1898	1911	5912.77	5953.27	1.00685
ABZJ_01431	909	TPR repeat-containing SEL1 subfamily protein	COG0790	6138	6180	6752.48	6798.68	1.00684
ABZJ_03105	939	5,10-methylene-tetrahydrofolate dehydrogenase/Methenyl tetrahydrofolate cyclohydrolase	COG0190	6019	6060	6410.01	6453.67	1.00681
ABZJ_02203	792	conserve hypothetical protein	COG4945	4709	4741	5945.71	5986.11	1.0068
ABZJ_00470	1305	Na+/H+-dicarboxylate symporter	COG1301	8977	9038	6878.93	6925.67	1.0068
ABZJ_02400	153	hypothetical protein		1329	1338	8686.27	8745.1	1.00677
ABZJ_00879	909	acetylglutamate kinase	COG0548	5473	5510	6020.9	6061.61	1.00676
ABZJ_p00015	186	conserve hypothetical protein		1483	1493	7973.12	8026.88	1.00674
ABZJ_03502	978	glycyl-tRNA synthetase subunit alpha	COG0752	5674	5712	5801.64	5840.49	1.0067
ABZJ_03142	486	conserve hypothetical protein	COG3313	3451	3474	7100.82	7148.15	1.00666
ABZJ_01108	513	conserve hypothetical protein		3458	3481	6740.74	6785.58	1.00665
ABZJ_00118	690	putative dual specificity pseudouridine synthase for 23S rRNA and tRNAphe modification (RluA-like)	COG0564	4703	4734	6815.94	6860.87	1.00659
ABZJ_02392	1029	lysophospholipase	COG2267	6400	6442	6219.63	6260.45	1.00656
ABZJ_01689	1308	conserve hypothetical protein	COG1960	7166	7213	5478.59	5514.53	1.00656
ABZJ_01027	1641	malate:quinone oxidoreductase	COG0579	10095	10161	6151.74	6191.96	1.00654
ABZJ_02917	639	dual specificity pseudouridine synthase for 23S rRNA and tRNAphe modification	COG0564	4286	4314	6707.36	6751.17	1.00653
ABZJ_01669	486	glutathione peroxidase	COG0386	2636	2653	5423.87	5458.85	1.00645
ABZJ_01825	1866	peptidyl-prolyl cis-trans isomerase precursor (PPIase) (rotamase)	COG0760	10590	10658	5675.24	5711.68	1.00642
ABZJ_03448	306	30S ribosomal protein S14	COG0199	1873	1885	6120.92	6160.13	1.00641
ABZJ_01029	1473	NAD-dependent aldehyde dehydrogenase	COG1012	7813	7863	5304.14	5338.09	1.0064
ABZJ_00015	528	hypoxanthine phosphoribosyltransferase	COG0634	3908	3933	7401.52	7448.86	1.0064
ABZJ_03011	3834	phosphoribosylformylglycinamidine synthase domain-containing protein	COG0046	24003	24156	6260.56	6300.47	1.00637
ABZJ_00146	1275	conserve hypothetical protein		8166	8218	6404.71	6445.49	1.00637
ABZJ_03575	2166	Type II secretory pathway, component HofQ	COG4796	14214	14304	6562.33	6603.88	1.00633
ABZJ_02811	1497	NAD-dependent aldehyde dehydrogenase	COG1012	9802	9864	6547.76	6589.18	1.00633
ABZJ_02814	1470	regulator of polyketide synthase expression	COG2508	9961	10024	6776.19	6819.05	1.00632
ABZJ_01247	1011	ABC-type uncharacterized transport system, permease component	COG4239	5534	5569	5473.79	5508.41	1.00632
ABZJ_00678	666	conserve hypothetical protein	COG1214	3954	3979	5936.94	5974.47	1.00632
ABZJ_01016	1491	conserve hypothetical protein		8746	8801	5865.86	5902.75	1.00629
ABZJ_03753	732	conserve hypothetical protein		5574	5609	7614.75	7662.57	1.00628
ABZJ_02982	1818	GTP-binding protein	COG0481	11200	11270	6160.62	6199.12	1.00625
ABZJ_03062	1479	D-serine/D-alanine/glycine transporter	COG1113	8978	9034	6070.32	6108.18	1.00624
ABZJ_03345	936	conserve hypothetical protein		6951	6994	7426.28	7472.22	1.00619
ABZJ_00423	639	putative methyltransferase	COG0220	4066	4091	6363.07	6402.19	1.00615
ABZJ_00126	411	conserve hypothetical protein	COG0251	2603	2619	6333.33	6372.26	1.00615
ABZJ_01727	144	conserve hypothetical protein		1643	1653	11409.7	11479.2	1.00609
ABZJ_03257	825	TPR repeat-containing SEL1 subfamily protein	COG0790	5423	5456	6573.33	6613.33	1.00609
ABZJ_02117	618	alpha/beta superfamily hydrolase/acyltransferase	COG0596	3958	3982	6404.53	6443.37	1.00606
ABZJ_03805	471	conserve hypothetical protein	COG1683	3300	3320	7006.37	7048.83	1.00606
ABZJ_03476	636	putative DNA transformation protein (ComF)	COG1040	3968	3992	6238.99	6276.73	1.00605
ABZJ_03634	642	conserve hypothetical protein		4141	4166	6450.16	6489.1	1.00604
ABZJ_00171	789	high affinity Zn ABC transporter ATP-binding protein	COG1121	4809	4838	6095.06	6131.81	1.00603
ABZJ_03218	1470	Asp-tRNAAsn/Glu-tRNAGln amidotransferase B subunit	COG0064	8325	8375	5663.27	5697.28	1.00601
ABZJ_00125	1104	alanine racemase 2, PLP-binding, catabolic	COG0787	6332	6370	5735.51	5769.93	1.006
ABZJ_01025	879	homocysteine/selenocysteine methylase (S-methylmethionine-dependent)	COG2040	5019	5049	5709.9	5744.03	1.00598
ABZJ_03208	765	3'-phosphoadenosine 5'-phosphosulfate sulfotransferase (PAPS reductase)/FAD synthetase	COG0175	5190	5221	6784.31	6824.84	1.00597
ABZJ_00520	717	conserve hypothetical protein		4881	4910	6807.53	6847.98	1.00594
ABZJ_01955	351	molybdenum-binding protein	COG2005	2533	2548	7216.52	7259.26	1.00592
ABZJ_02413	1173	uncharacterized protein involved in benzoate metabolism	COG3135	6957	6998	5930.95	5965.9	1.00589
ABZJ_02337	993	conserve hypothetical protein		6463	6501	6508.56	6546.83	1.00588
ABZJ_01240	864	esterase/lipase	COG0657	5283	5314	6114.58	6150.46	1.00587
ABZJ_01801	1143	ABC-type dipeptide/oligopeptide/nickel transport system, permease component	COG1173	6649	6688	5817.15	5851.27	1.00587
ABZJ_02162	744	dehydrogenase	COG0300	4133	4157	5555.11	5587.37	1.00581
ABZJ_03001	417	conserve hypothetical protein		2938	2955	7045.56	7086.33	1.00579
ABZJ_02581	588	putative membrane protein required for colicin V production (CvpA)	COG1286	3463	3483	5889.46	5923.47	1.00578
ABZJ_00850	1626	putative glutamine-dependent NAD(+) synthetase (NAD(+) synthase [glutamine-hydrolyzing]) (NadE)	COG0171	10066	10124	6190.65	6226.32	1.00576
ABZJ_00887	1119	Tfp pilus assembly protein, ATPase PilU	COG5008	6964	7004	6223.41	6259.16	1.00574
ABZJ_02709	1002	membrane-bound lytic murein transglycosylase B	COG2951	6121	6156	6108.78	6143.71	1.00572
ABZJ_02242	2859	phosphoenolpyruvate-protein kinase	COG1080	15086	15172	5276.67	5306.75	1.0057
ABZJ_02666	2247	5-enolpyruvylshikimate-3-phosphate synthase	COG0128	13591	13668	6048.51	6082.78	1.00567
ABZJ_00064	1149	conserve hypothetical protein	COG3239	7438	7480	6473.46	6510.01	1.00565
ABZJ_00721	2925	conserve hypothetical protein		15605	15693	5335.04	5365.13	1.00564
ABZJ_02533	1551	conserve hypothetical protein	COG2308	9642	9696	6216.63	6251.45	1.0056
ABZJ_02871	1176	hypothetical protein	COG4228	7166	7206	6093.54	6127.55	1.00558
ABZJ_01603	120	hypothetical protein		1262	1269	10516.7	10575	1.00555
ABZJ_01874	375	conserve hypothetical protein		2525	2539	6733.33	6770.67	1.00554
ABZJ_01332	780	conserve hypothetical protein	COG5495	4882	4909	6258.97	6293.59	1.00553
ABZJ_00829	951	ribose-phosphate pyrophosphokinase	COG0462	6150	6184	6466.88	6502.63	1.00553
ABZJ_03493	2304	conserve hypothetical protein		15400	15485	6684.03	6720.92	1.00552
ABZJ_02950	906	conserve hypothetical protein		5452	5482	6017.66	6050.77	1.0055
ABZJ_01758	690	nucleoside-diphosphate-sugar pyrophosphorylase	COG1208	4001	4023	5798.55	5830.43	1.0055
ABZJ_02860	933	putative major head subunit protein	COG4397	5841	5873	6260.45	6294.75	1.00548
ABZJ_02423	120	hypothetical protein		1289	1296	10741.7	10800	1.00543
ABZJ_00723	846	conserve hypothetical protein		5002	5029	5912.53	5944.44	1.0054
ABZJ_01013	1017	putative transmembrane sensor protein FecR	COG3712	5267	5295	5178.96	5206.49	1.00532
ABZJ_01855	303	conserve hypothetical protein		2085	2096	6881.19	6917.49	1.00528
ABZJ_01843	339	conserve hypothetical protein		2286	2298	6743.36	6778.76	1.00525
ABZJ_01045	300	conserve hypothetical protein		2100	2111	7000	7036.67	1.00524
ABZJ_01098	1182	putative NAD(FAD)-dependent dehydrogenase	COG1251	6951	6987	5880.71	5911.17	1.00518
ABZJ_03084	1113	putative periplasmic binding protein of transport/transglycosylase	COG4623	6813	6848	6121.29	6152.74	1.00514
ABZJ_03278	492	conserve hypothetical protein	COG3749	3329	3346	6766.26	6800.81	1.00511
ABZJ_00877	453	deoxyuridine 5'-triphosphate nucleotidohydrolase	COG0756	3141	3157	6933.77	6969.09	1.00509
ABZJ_00718	864	transcriptional regulator	COG0583	5120	5146	5925.93	5956.02	1.00508
ABZJ_03810	606	putative lipoprotein-34 precursor (NlpB)		3766	3785	6214.52	6245.87	1.00505
ABZJ_00272	459	transcriptional regulator NrdR	COG1327	2983	2998	6498.91	6531.59	1.00503
ABZJ_03830	846	aldehyde reductase	COG0656	5577	5605	6592.2	6625.3	1.00502
ABZJ_03779	471	6,7-dimethyl-8-ribityllumazine synthase (Lumazine synthase)(riboflavin synthase beta chain)	COG0054	2797	2811	5938.43	5968.15	1.00501
ABZJ_01089	624	multifunctional protein	COG2755	3803	3822	6094.55	6125	1.005
ABZJ_01024	1335	amino acid transporter	COG0531	7055	7090	5284.64	5310.86	1.00496
ABZJ_02297	351	conserve hypothetical protein		2249	2260	6407.41	6438.75	1.00489
ABZJ_01448	1023	ABC-type nitrate/sulfonate/bicarbonate transport system, periplasmic component	COG0715	5801	5829	5670.58	5697.95	1.00483
ABZJ_03270	1461	amino acid transporter	COG0833	9371	9416	6414.1	6444.9	1.0048
ABZJ_01514	495	conserve hypothetical protein		3340	3356	6747.47	6779.8	1.00479
ABZJ_00545	699	conserve hypothetical protein	COG2976	4619	4641	6608.01	6639.48	1.00476
ABZJ_02904	1722	pyruvate decarboxylase	COG3961	10922	10974	6342.62	6372.82	1.00476
ABZJ_02763	1248	conserve hypothetical protein	COG1376	7793	7830	6244.39	6274.04	1.00475
ABZJ_03016	492	putative Acyl-CoA thioester hydrolase	COG0824	3603	3620	7323.17	7357.72	1.00472
ABZJ_03439	357	30S ribosomal protein S13	COG0099	2361	2372	6613.45	6644.26	1.00466
ABZJ_02206	1521	conserve hypothetical protein		9019	9061	5929.65	5957.26	1.00466
ABZJ_02841	888	hypothetical protein		5382	5407	6060.81	6088.96	1.00465
ABZJ_02937	1320	D-alanyl-D-alanine carboxypeptidase	COG1686	8622	8662	6531.82	6562.12	1.00464
ABZJ_02609	387	putative bacteriophage protein		2373	2384	6131.78	6160.21	1.00464
ABZJ_02726	2466	Acyl-CoA dehydrogenase	COG1960	14697	14764	5959.85	5987.02	1.00456
ABZJ_00825	561	putative membrane-anchored protein	COG4929	3758	3775	6698.75	6729.06	1.00452
ABZJ_01678	501	conserve hypothetical protein		3099	3113	6185.63	6213.57	1.00452
ABZJ_01811	942	iron-dependent peroxidase	COG2837	6096	6123	6471.34	6500	1.00443
ABZJ_02355	336	conserve hypothetical protein		2262	2272	6732.14	6761.9	1.00442
ABZJ_00869	288	conserve hypothetical protein		2293	2303	7961.81	7996.53	1.00436
ABZJ_03313	1443	conserve hypothetical protein	COG0397	9181	9221	6362.44	6390.16	1.00436
ABZJ_00767	762	flavodoxin reductase (ferredoxin-NADPH reductase) family protein 1	COG1018	5051	5073	6628.61	6657.48	1.00436
ABZJ_02907	1533	glutamate decarboxylase	COG0076	9253	9293	6035.88	6061.97	1.00432
ABZJ_01250	2115	Outer membrane receptor protein, mostly Fe transport	COG4774	12768	12823	6036.88	6062.88	1.00431
ABZJ_01292	501	conserve hypothetical protein	COG3153	2102	2111	4195.61	4213.57	1.00428
ABZJ_01694	744	glutamate/aspartate ABC transporter ATP-binding protein	COG1126	3739	3755	5025.54	5047.04	1.00428
ABZJ_00270	339	regulatory protein for nitrogen assimilation by glutamine synthetase, regulates GlnL (NRII) and GlnE (ATase)	COG0347	2580	2591	7610.62	7643.07	1.00426
ABZJ_00192	1155	conserve hypothetical protein	COG1652	7527	7559	6516.88	6544.59	1.00425
ABZJ_02872	1056	hypothetical protein	COG4379	6372	6399	6034.09	6059.66	1.00424
ABZJ_03102	1332	Alpha-ketoglutarate permease	COG2814	8989	9027	6748.5	6777.03	1.00423
ABZJ_01457	477	conserve hypothetical protein	COG3518	3094	3107	6486.37	6513.63	1.0042
ABZJ_02442	687	glutathione S-transferase	COG0625	4056	4073	5903.93	5928.68	1.00419
ABZJ_00674	1950	FilF		12918	12972	6624.62	6652.31	1.00418
ABZJ_02794	1335	major facilitator superfamily permease	COG2814	8634	8670	6467.42	6494.38	1.00417
ABZJ_03338	891	conserve hypothetical protein	COG3660	5278	5300	5923.68	5948.37	1.00417
ABZJ_00997	726	hypothetical protein		5093	5114	7015.15	7044.08	1.00412
ABZJ_03412	714	conserve hypothetical protein		4879	4899	6833.33	6861.34	1.0041
ABZJ_02150	954	flavodoxin reductase (ferredoxin-NADPH reductase) family protein 1	COG1018	5645	5668	5917.19	5941.3	1.00407
ABZJ_02350	477	conserve hypothetical protein		2740	2751	5744.23	5767.3	1.00401
ABZJ_p00007	342	conserve hypothetical protein		2242	2251	6555.56	6581.87	1.00401
ABZJ_01474	1179	cyanate permease	COG2807	6739	6766	5715.86	5738.76	1.00401
ABZJ_02686	1464	transcriptional regulator	COG1167	8991	9027	6141.39	6165.98	1.004
ABZJ_02855	1620	hypothetical protein	COG4383	10029	10069	6190.74	6215.43	1.00399
ABZJ_00753	510	NADH dehydrogenase I chain E	COG1905	3035	3047	5950.98	5974.51	1.00395
ABZJ_03820	363	putative histidine triad family protein	COG0537	3042	3054	8380.17	8413.22	1.00394
ABZJ_01902	1536	pyruvate/2-oxoglutarate dehydrogenase complex, dihydrolipoamide acyltransferase (E2) component	COG0508	8126	8158	5290.36	5311.2	1.00394
ABZJ_01720	594	conserve hypothetical protein	COG1396	3575	3589	6018.52	6042.09	1.00392
ABZJ_00136	1026	enoyl-CoA hydratase/carnithine racemase	COG1024	6384	6409	6222.22	6246.59	1.00392
ABZJ_02408	894	Bacterial regulatory helix-turn-helix protein, lysR family protein	COG0583	3590	3604	4015.66	4031.32	1.0039
ABZJ_00908	171	hypothetical protein		1027	1031	6005.85	6029.24	1.00389
ABZJ_00959	1992	conserve hypothetical protein		12592	12641	6321.29	6345.88	1.00389
ABZJ_01739	699	Sir2 family NAD-dependent protein deacetylase	COG0846	4374	4391	6257.51	6281.83	1.00389
ABZJ_02196	2025	NADH:flavin oxidoreductase	COG1902	11879	11925	5866.17	5888.89	1.00387
ABZJ_03806	1344	MATE family drug transporter	COG0534	9059	9094	6740.33	6766.37	1.00386
ABZJ_02298	285	conserve hypothetical protein		1822	1829	6392.98	6417.54	1.00384
ABZJ_03090	3096	cation/multidrug efflux pump	COG0841	18018	18087	5819.77	5842.05	1.00383
ABZJ_00901	1524	major facilitator superfamily multidrug resistance protein	COG2814	8471	8503	5558.4	5579.4	1.00378
ABZJ_01185	153	conserve hypothetical protein		1854	1861	12117.6	12163.4	1.00378
ABZJ_00314	1194	conserve hypothetical protein		7983	8013	6685.93	6711.06	1.00376
ABZJ_00810	924	16S rRNA uridine-516 pseudouridylate synthase	COG1187	5343	5363	5782.47	5804.11	1.00374
ABZJ_02624	258	hypothetical protein		1352	1357	5240.31	5259.69	1.0037
ABZJ_01047	150	conserve hypothetical protein		1624	1630	10826.7	10866.7	1.00369
ABZJ_01507	1305	phenylacetate-coenzyme A ligase (phenylacetyl-CoA ligase) (PA-CoA ligase)	COG1541	7041	7067	5395.4	5415.33	1.00369
ABZJ_00058	702	Phosphoglycolate phosphatase, plasmid(PGPase) (PGP)	COG0546	4333	4349	6172.36	6195.16	1.00369
ABZJ_03243	2115	type IV pilus biogenesis protein	COG0840	13012	13060	6152.25	6174.94	1.00369
ABZJ_00786	1506	conserve hypothetical protein		9767	9803	6485.39	6509.3	1.00369
ABZJ_02879	2124	PAS/PAC domain-containing protein	COG2200	12841	12888	6045.67	6067.8	1.00366
ABZJ_01284	1014	class I integrase	COG4974	6928	6953	6832.35	6857	1.00361
ABZJ_02105	1206	NADH dehydrogenase, FAD-containing subunit	COG1252	6669	6693	5529.85	5549.75	1.0036
ABZJ_00029	387	conserve hypothetical protein		3081	3092	7961.24	7989.66	1.00357
ABZJ_02040	144	hypothetical protein		1405	1410	9756.94	9791.67	1.00356
ABZJ_03761	1386	conserve hypothetical protein	COG0534	8741	8772	6306.64	6329	1.00355
ABZJ_00367	333	conserve hypothetical protein	COG3123	2576	2585	7735.74	7762.76	1.00349
ABZJ_03537	1233	D-3-phosphoglycerate dehydrogenase	COG0111	7786	7813	6314.68	6336.58	1.00347
ABZJ_01060	1197	conserve hypothetical protein		7793	7820	6510.44	6533	1.00346
ABZJ_00260	1236	Tetracycline resistance protein, class B (TETA(B) ) (Metal-tetracycline/H(+) antiporter)	COG2814	7937	7964	6421.52	6443.37	1.0034
ABZJ_02347	1236	conserve hypothetical protein		7366	7391	5959.55	5979.77	1.00339
ABZJ_02723	135	putative signal pepetide		1184	1188	8770.37	8800	1.00338
ABZJ_01626	828	putative malonate decarboxylase, gamma subunit		4449	4464	5373.19	5391.3	1.00337
ABZJ_02839	1278	hypothetical protein	COG3267	7421	7446	5806.73	5826.29	1.00337
ABZJ_03156	474	putative tRNA/rRNA methyltransferase	COG0219	3269	3280	6896.62	6919.83	1.00336
ABZJ_01424	1254	conserve hypothetical protein	COG1914	7143	7167	5696.17	5715.31	1.00336
ABZJ_00986	1512	conserve hypothetical protein		9615	9647	6359.13	6380.29	1.00333
ABZJ_01320	708	cyclic AMP receptor protein	COG0664	4828	4844	6819.21	6841.81	1.00331
ABZJ_00705	1368	metal-dependent amidase/aminoacylase/carboxypeptidase	COG1473	8062	8088	5893.27	5912.28	1.00323
ABZJ_00673	1296	FilE		7777	7802	6000.77	6020.06	1.00321
ABZJ_01064	1323	glutaminase	COG2066	8243	8269	6230.54	6250.19	1.00315
ABZJ_00164	627	Sporulation related domain protein	COG3087	4499	4513	7175.44	7197.77	1.00311
ABZJ_01642	1041	taurine ABC transporter periplasmic substrate-binding protein	COG4521	6127	6146	5885.69	5903.94	1.0031
ABZJ_01558	669	acyl-CoA-transferase subunit A	COG1788	3572	3583	5339.31	5355.75	1.00308
ABZJ_01348	801	cis-1,2-dihydroxycyclohexa-3, 5-diene-1-carboxylate dehydrogenase,(cis-1,2-dihydroxy-3, 4-cyclohexadiene-1-carboxylate dehydrogenase) (2-hydro-1,2-dihydroxybenzoate dehydrogenase) (DHB dehydrogenase)	COG1028	4236	4249	5288.39	5304.62	1.00307
ABZJ_02356	951	putative coat protein from bacteriophage		5544	5561	5829.65	5847.53	1.00307
ABZJ_02492	2040	high-affinity K+ transport system, ATPase chain B	COG2216	11779	11815	5774.02	5791.67	1.00306
ABZJ_01044	582	nicotinamide mononucleotide transporter	COG3201	4025	4037	6915.81	6936.43	1.00298
ABZJ_03546	741	tRNA-(guanine-N1)-methyltransferase	COG0336	4835	4849	6524.97	6543.86	1.0029
ABZJ_01067	1146	galactose mutarotase	COG2017	8034	8057	7010.47	7030.54	1.00286
ABZJ_00788	726	conserve hypothetical protein		4635	4648	6384.3	6402.2	1.0028
ABZJ_02682	1269	conserve hypothetical protein	COG3174	7644	7665	6023.64	6040.19	1.00275
ABZJ_00450	486	dinucleoside polyphosphate hydrolase	COG0494	3303	3312	6796.3	6814.81	1.00272
ABZJ_00946	741	hypothetical protein		5620	5635	7584.35	7604.59	1.00267
ABZJ_02804	1191	phenylpropionate dioxygenase	COG4638	7145	7164	5999.16	6015.11	1.00266
ABZJ_00776	570	TetR family transcriptional regulator	COG1309	3803	3813	6671.93	6689.47	1.00263
ABZJ_01041	1260	hemin storage system protein HmsR	COG1215	7754	7774	6153.97	6169.84	1.00258
ABZJ_03579	1059	Tfp pilus assembly protein, ATPase PilM	COG4972	6644	6661	6273.84	6289.9	1.00256
ABZJ_01817	537	co-chaperone protein (Hsc20), believed to be involved in assembly of Fe-S clusters	COG1076	3576	3585	6659.22	6675.98	1.00252
ABZJ_03211	1455	ribonuclease G, endoribonuclease G (cytoplasmic axial filament protein )	COG1530	9239	9262	6349.83	6365.64	1.00249
ABZJ_01363	1263	putative exodeoxyribonuclease VII large subunit (exonuclease VII large subunit)	COG1570	7251	7269	5741.09	5755.34	1.00248
ABZJ_02279	1359	conserve hypothetical protein	COG0621	7657	7676	5634.29	5648.27	1.00248
ABZJ_02936	1704	protease	COG3975	11334	11362	6651.41	6667.84	1.00247
ABZJ_03158	1272	seryl-tRNA synthetase	COG0172	7792	7811	6125.79	6140.72	1.00244
ABZJ_03856	846	alpha/beta superfamily hydrolase/acyltransferase	COG0596	5773	5787	6823.88	6840.43	1.00243
ABZJ_00513	1161	homoserine acetyltransferase	COG2021	7085	7102	6102.5	6117.14	1.0024
ABZJ_03354	708	DNA repair protein	COG2003	4696	4707	6632.77	6648.31	1.00234
ABZJ_p00009	357	IS66 Orf2 family protein	COG3436	1734	1738	4857.14	4868.35	1.00231
ABZJ_01417	1245	Beta-lactamase class A	COG2367	7904	7922	6348.59	6363.05	1.00228
ABZJ_01640	1467	major facilitator superfamily permease	COG2814	8364	8383	5701.43	5714.38	1.00227
ABZJ_03714	576	conserve hypothetical protein	COG2119	3965	3974	6883.68	6899.31	1.00227
ABZJ_01710	1020	P pilus assembly protein, pilin FimA	COG3539	5777	5790	5663.73	5676.47	1.00225
ABZJ_02243	948	1-phosphofructokinase	COG1105	5021	5032	5296.41	5308.02	1.00219
ABZJ_03121	738	metalloprotease		5102	5113	6913.28	6928.18	1.00216
ABZJ_00568	459	preprotein translocase subunit SecB	COG1952	3263	3270	7108.93	7124.18	1.00215
ABZJ_03721	1176	cell division protein,tubulin-like GTP-binding protein and GTPase, forms circumferential ring in cell division and participates in the septum formation	COG0206	7969	7986	6776.36	6790.82	1.00213
ABZJ_01073	1005	transketolase, C-terminal subunit	COG3958	6137	6150	6106.47	6119.4	1.00212
ABZJ_00690	480	methylated-DNA--protein-cysteine methyltransferase (6-O-methylguanine-DNA methyltransferase) (O-6-methylguanine-DNA-alkyltransferase)	COG0350	3306	3313	6887.5	6902.08	1.00212
ABZJ_01061	1371	putative permease (MFS superfamily)	COG2814	8187	8204	5971.55	5983.95	1.00208
ABZJ_02557	327	conserve hypothetical protein		2408	2413	7363.91	7379.2	1.00208
ABZJ_02493	1710	K+-transporting ATPase, A chain	COG2060	10194	10215	5961.4	5973.68	1.00206
ABZJ_02380	363	hypothetical protein		1973	1977	5435.26	5446.28	1.00203
ABZJ_02024	1164	conserve hypothetical protein		6526	6539	5606.53	5617.7	1.00199
ABZJ_01237	837	methyltransferase	COG0313	5072	5082	6059.74	6071.68	1.00197
ABZJ_00924	711	hypothetical protein	COG1974	4608	4617	6481.01	6493.67	1.00195
ABZJ_00592	843	conserve hypothetical protein		5659	5670	6712.93	6725.98	1.00194
ABZJ_02173	1320	carbohydrate-selective porin	COG3659	7731	7746	5856.82	5868.18	1.00194
ABZJ_03206	1512	long-chain fatty acid ABC transporter	COG2067	9376	9394	6201.06	6212.96	1.00192
ABZJ_02240	465	conserve hypothetical protein		3127	3133	6724.73	6737.63	1.00192
ABZJ_02523	330	cytochrome o ubiquinol oxidase subunit IV	COG3125	2091	2095	6336.36	6348.48	1.00191
ABZJ_00988	1062	conserve hypothetical protein		7497	7511	7059.32	7072.5	1.00187
ABZJ_03220	579	putative intracellular protease/amidase	COG0693	3758	3765	6490.5	6502.59	1.00186
ABZJ_03832	654	conserve hypothetical protein		4325	4333	6613.15	6625.38	1.00185
ABZJ_01440	3606	biotin carboxylase	COG4770	18962	18997	5258.46	5268.16	1.00185
ABZJ_01511	498	conserve hypothetical protein		3314	3320	6654.62	6666.67	1.00181
ABZJ_02906	1431	NAD-dependent aldehyde dehydrogenase	COG1012	9037	9053	6315.16	6326.35	1.00177
ABZJ_02378	750	conserve hypothetical protein		3955	3962	5273.33	5282.67	1.00177
ABZJ_03406	1986	putative lytic murein transglycosylase, soluble (Slt)	COG0741	12476	12498	6281.97	6293.05	1.00176
ABZJ_01435	561	putative transcriptional regulator	COG1309	4000	4007	7130.12	7142.6	1.00175
ABZJ_00964	303	conserve hypothetical protein		2311	2315	7627.06	7640.26	1.00173
ABZJ_02477	267	conserve hypothetical protein		2341	2345	8767.79	8782.77	1.00171
ABZJ_03089	576	conserve hypothetical protein		3571	3577	6199.65	6210.07	1.00168
ABZJ_00512	594	methionine biosynthesis protein	COG2226	3646	3652	6138.05	6148.15	1.00165
ABZJ_01239	708	conserve hypothetical protein	COG2823	4369	4376	6170.9	6180.79	1.0016
ABZJ_02535	135	conserve hypothetical protein		1277	1279	9459.26	9474.07	1.00157
ABZJ_03611	423	conserve hypothetical protein	COG0790	3247	3252	7676.12	7687.94	1.00154
[truncated: 1,890 more rows]
